# Supplementary material for: Energetics of proton release on the first oxidation step in the water-oxidizing enzyme
Source: Nat Commun. 2015 Oct 7;6:8488. doi: 10.1038/ncomms9488 (PMC4617610; doi:10.1038/ncomms9488)
Supplement: Supplementary Data 1 — Atomic coordinates for QM/MM calculations [file ncomms9488-s2.txt]

TITLE     SUPPORTING INFOMATION FOR:                                            
TITLE    2 ENERGETICS OF PROTON RELEASE IN THE S0 TO S1 TRANSITION IN THE WATER OXIDIZING ENZYME
TITLE    3 K.SAITO,A.W.RUTHERFORD,H.ISHIKITA              
REMARK 400 
REMARK 400 TABLE OF CONTENTS
REMARK 400 GEOMETREIS OF QM REGION IN TABLE 1(MODEL 1-7) 
REMARK 400 GEOMETREIS OF QM REGION IN TABLE S1(MODEL 8-14) 
REMARK 400 GEOMETREIS OF QM REGION IN FIGURE 6(MODEL 15) 
REMARK 400 
REMARK 400 TABLE 1
REMARK 400 MODEL  1:PRE-PT S1
REMARK 400 MODEL  2:PRE-PT S0
REMARK 400 MODEL  3:PRE-PT S-1
REMARK 400 MODEL  4:POST-PT S1
REMARK 400 MODEL  5:POST-PT S0
REMARK 400 MODEL  6:POST-PT S-1
REMARK 400 
REMARK 400 TABLE S1 (SMALL QM)
REMARK 400 MODEL  7:PRE-PT S1
REMARK 400 MODEL  8:PRE-PT S0
REMARK 400 MODEL  9:PRE-PT S-1
REMARK 400 MODEL 10:POST-PT S1
REMARK 400 MODEL 11:POST-PT S0
REMARK 400 MODEL 12:POST-PT S-1
REMARK 400 
REMARK 400 FIGURE 6
REMARK 400 MODEL 13:PRE-PT-LIKE S1
REMARK 400 
REMARK 400 
REMARK 400 TABLE OF WATER NUMBER
REMARK 400 IN THIS FILE: IN ORIGINAL PDB (3ARC)
REMARK 400 
REMARK 400 HOH 0 125: HOH A 1000(W1)
REMARK 400 HOH 0 124: HOH A  999(W2)
REMARK 400 HOH 0  77: HOH A  541(W3)
REMARK 400 HOH 0  78: HOH A  540(W4)
REMARK 400 HOH 0  76: HOH A  539
REMARK 400 HOH 0 539: HOH A  538
REMARK 400 HOH 0  49: HOH A  393
REMARK 400 HOH 0  53: HOH A  397
REMARK 400 HOH 0 478: HOH A  478
REMARK 400 HOH 0  81: HOH C  545
REMARK 400 HOH 0 561: HOH A 1047
REMARK 400 HOH 0  55: HOH C  399
REMARK 400 HOH 0  68: HOH A  446
REMARK 400 HOH 0  57: HOH A  442
REMARK 400 
REMARK 400 
MODEL        1
ATOM      1  N   ASP A  61     -30.489 -26.379 200.029  1.00 21.15      ACHN N
ATOM      2  CA  ASP A  61     -30.255 -27.065 201.277  1.00 21.56      ACHN C
ATOM      3  C   ASP A  61     -31.169 -26.546 202.353  1.00 21.71      ACHN C
ATOM      4  O   ASP A  61     -31.217 -26.925 203.505  1.00 21.78      ACHN O
ATOM      5  CB  ASP A  61     -28.794 -27.282 201.687  1.00 21.80      ACHN C
ATOM      6  CG  ASP A  61     -28.157 -28.450 200.912  1.00 22.68      ACHN C
ATOM      7  OD1 ASP A  61     -28.957 -29.337 200.417  1.00 23.26      ACHN O
ATOM      8  OD2 ASP A  61     -26.924 -28.476 200.801  1.00 24.86      ACHN O1-
ATOM      9  HN  ASP A  61     -29.843 -25.614 199.833  1.00  0.00      ACHN H
ATOM     10  HA  ASP A  61     -30.597 -28.109 201.216  1.00  0.00      ACHN H
ATOM     11 1HB  ASP A  61     -28.193 -26.381 201.543  1.00  0.00      ACHN H
ATOM     12 2HB  ASP A  61     -28.760 -27.528 202.757  1.00  0.00      ACHN H
ATOM     13  CB  ASP A 170     -30.715 -35.950 198.894  1.00 21.68      ACHN C
ATOM     14  CG  ASP A 170     -29.887 -35.352 200.053  1.00 22.58      ACHN C
ATOM     15  OD1 ASP A 170     -30.032 -35.878 201.172  1.00 23.88      ACHN O
ATOM     16  OD2 ASP A 170     -29.012 -34.458 199.754  1.00 23.14      ACHN O1-
ATOM     17 1HB  ASP A 170     -31.719 -36.190 199.254  1.00  0.00      ACHN H
ATOM     18 2HB  ASP A 170     -30.225 -36.902 198.666  1.00  0.00      ACHN H
ATOM     19  CB  GLU A 189     -23.577 -40.594 202.327  1.00 21.61      ACHN C
ATOM     20  CG  GLU A 189     -23.395 -39.153 202.834  1.00 23.95      ACHN C
ATOM     21  CD  GLU A 189     -24.429 -38.084 202.495  1.00 24.58      ACHN C
ATOM     22  OE1 GLU A 189     -25.489 -38.274 201.867  1.00 26.37      ACHN O
ATOM     23  OE2 GLU A 189     -24.072 -36.928 202.953  1.00 25.15      ACHN O1-
ATOM     24 1HB  GLU A 189     -23.662 -40.628 201.234  1.00  0.00      ACHN H
ATOM     25 2HB  GLU A 189     -24.503 -41.014 202.735  1.00  0.00      ACHN H
ATOM     26 1HG  GLU A 189     -23.352 -39.148 203.929  1.00  0.00      ACHN H
ATOM     27 2HG  GLU A 189     -22.439 -38.716 202.532  1.00  0.00      ACHN H
ATOM     28  ND1 HIS A 332     -21.318 -33.796 203.909  1.00 19.15      ACHN N
ATOM     29  CG  HIS A 332     -21.595 -33.426 202.608  1.00 20.35      ACHN C
ATOM     30  CB  HIS A 332     -20.660 -32.718 201.689  1.00 20.37      ACHN C
ATOM     31  NE2 HIS A 332     -23.384 -34.388 203.551  1.00 20.03      ACHN N
ATOM     32  CD2 HIS A 332     -22.894 -33.808 202.398  1.00 19.86      ACHN C
ATOM     33  CE1 HIS A 332     -22.400 -34.357 204.446  1.00 22.82      ACHN C
ATOM     34  HD1 HIS A 332     -20.442 -33.670 204.434  1.00  0.00      ACHN H
ATOM     35 1HB  HIS A 332     -21.202 -32.589 200.755  1.00  0.00      ACHN H
ATOM     36 2HB  HIS A 332     -19.796 -33.344 201.453  1.00  0.00      ACHN H
ATOM     37  HD2 HIS A 332     -23.504 -33.699 201.515  1.00  0.00      ACHN H
ATOM     38  HE1 HIS A 332     -22.450 -34.739 205.450  1.00  0.00      ACHN H
ATOM     39  CB  GLU A 333     -24.228 -29.605 202.856  1.00 21.00      ACHN C
ATOM     40  CG  GLU A 333     -24.597 -30.402 201.598  1.00 21.57      ACHN C
ATOM     41  CD  GLU A 333     -25.736 -31.387 201.776  1.00 21.75      ACHN C
ATOM     42  OE1 GLU A 333     -26.059 -31.795 202.928  1.00 24.22      ACHN O
ATOM     43  OE2 GLU A 333     -26.260 -31.820 200.690  1.00 22.07      ACHN O1-
ATOM     44 1HB  GLU A 333     -24.162 -30.287 203.698  1.00  0.00      ACHN H
ATOM     45 2HB  GLU A 333     -25.034 -28.898 203.074  1.00  0.00      ACHN H
ATOM     46 1HG  GLU A 333     -24.868 -29.755 200.763  1.00  0.00      ACHN H
ATOM     47 2HG  GLU A 333     -23.783 -31.054 201.252  1.00  0.00      ACHN H
ATOM     48  N   ASN A 335     -22.482 -25.636 205.860  1.00 20.40      ACHN N
ATOM     49  CA  ASN A 335     -23.308 -24.906 206.774  1.00 20.97      ACHN C
ATOM     50  C   ASN A 335     -24.671 -25.542 207.086  1.00 21.34      ACHN C
ATOM     51  O   ASN A 335     -25.575 -24.901 207.652  1.00 21.67      ACHN O
ATOM     52  HN  ASN A 335     -22.801 -25.688 204.895  1.00  0.00      ACHN H
ATOM     53  HA  ASN A 335     -22.847 -24.750 207.756  1.00  0.00      ACHN H
ATOM     54  N   ALA A 336     -24.815 -26.835 206.724  1.00 21.01      ACHN N
ATOM     55  CA  ALA A 336     -26.092 -27.462 206.910  1.00 21.41      ACHN C
ATOM     56  C   ALA A 336     -26.247 -28.436 208.035  1.00 21.66      ACHN C
ATOM     57  O   ALA A 336     -27.344 -28.890 208.316  1.00 21.57      ACHN O
ATOM     58  HN  ALA A 336     -24.039 -27.333 206.278  1.00  0.00      ACHN H
ATOM     59  HA  ALA A 336     -26.839 -26.680 207.064  1.00  0.00      ACHN H
ATOM     60  CB  ASN A 338     -27.106 -27.939 213.935  1.00 22.21      ACHN C
ATOM     61  CG  ASN A 338     -27.532 -26.798 213.007  1.00 22.29      ACHN C
ATOM     62  OD1 ASN A 338     -26.766 -26.205 212.233  1.00 22.43      ACHN O
ATOM     63  ND2 ASN A 338     -28.840 -26.491 213.117  1.00 20.65      ACHN N
ATOM     64 1HB  ASN A 338     -27.901 -28.690 213.979  1.00  0.00      ACHN H
ATOM     65 2HB  ASN A 338     -27.002 -27.530 214.949  1.00  0.00      ACHN H
ATOM     66 1HD2 ASN A 338     -29.235 -25.695 212.607  1.00  0.00      ACHN H
ATOM     67 2HD2 ASN A 338     -29.408 -26.875 213.867  1.00  0.00      ACHN H
ATOM     68  CB  ASP A 342     -24.407 -36.726 208.099  1.00 21.99      ACHN C
ATOM     69  CG  ASP A 342     -25.042 -36.170 206.822  1.00 22.35      ACHN C
ATOM     70  OD1 ASP A 342     -26.270 -35.809 206.817  1.00 20.72      ACHN O
ATOM     71  OD2 ASP A 342     -24.285 -36.045 205.818  1.00 23.49      ACHN O1-
ATOM     72 1HB  ASP A 342     -23.727 -35.947 208.463  1.00  0.00      ACHN H
ATOM     73 2HB  ASP A 342     -23.783 -37.576 207.831  1.00  0.00      ACHN H
ATOM     74  CA  ALA A 344     -29.944 -38.424 206.110  1.00 24.73      ACHN C
ATOM     75  C   ALA A 344     -29.318 -37.328 205.278  1.00 25.09      ACHN C
ATOM     76  O   ALA A 344     -28.646 -36.462 205.938  1.00  0.00      ACHN O
ATOM     77  CB  ALA A 344     -31.380 -38.049 206.415  1.00 24.24      ACHN C
ATOM     78  OXT ALA A 344     -29.502 -37.350 204.038  1.00  0.00      ACHN O1-
ATOM     79  HA  ALA A 344     -29.852 -39.358 205.555  1.00  0.00      ACHN H
ATOM     80 1HB  ALA A 344     -31.877 -38.803 207.033  1.00  0.00      ACHN H
ATOM     81 2HB  ALA A 344     -31.395 -37.081 206.924  1.00  0.00      ACHN H
ATOM     82 3HB  ALA A 344     -31.942 -37.956 205.483  1.00  0.00      ACHN H
TER      83      ALA A 344
ATOM     84  CB  THR C 335     -27.872 -21.070 207.975  1.00 23.42      CCHN C
ATOM     85  OG1 THR C 335     -29.025 -21.499 208.739  1.00 24.34      CCHN O
ATOM     86  CG2 THR C 335     -26.864 -22.197 207.740  1.00 23.00      CCHN C
ATOM     87  HB  THR C 335     -28.239 -20.721 207.004  1.00  0.00      CCHN H
ATOM     88  HG1 THR C 335     -29.364 -22.299 208.300  1.00  0.00      CCHN H
ATOM     89 1HG2 THR C 335     -27.354 -23.112 207.406  1.00  0.00      CCHN H
ATOM     90 2HG2 THR C 335     -26.161 -21.904 206.956  1.00  0.00      CCHN H
ATOM     91 3HG2 THR C 335     -26.291 -22.508 208.616  1.00  0.00      CCHN H
ATOM     92  N   GLY C 338     -32.860 -20.825 213.333  1.00 22.70      CCHN N
ATOM     93  CA  GLY C 338     -32.577 -21.386 214.632  1.00 23.50      CCHN C
ATOM     94  C   GLY C 338     -31.960 -22.766 214.631  1.00 24.14      CCHN C
ATOM     95  O   GLY C 338     -32.145 -23.623 213.792  1.00 24.00      CCHN O
ATOM     96  HN  GLY C 338     -33.827 -20.741 213.023  1.00  0.00      CCHN H
ATOM     97 1HA  GLY C 338     -33.469 -21.364 215.260  1.00  0.00      CCHN H
ATOM     98 2HA  GLY C 338     -31.821 -20.763 215.106  1.00  0.00      CCHN H
ATOM     99  CB  GLU C 354     -29.954 -32.133 207.871  1.00 22.38      CCHN C
ATOM    100  CG  GLU C 354     -28.706 -31.596 207.119  1.00 21.52      CCHN C
ATOM    101  CD  GLU C 354     -28.208 -32.583 206.072  1.00 22.76      CCHN C
ATOM    102  OE1 GLU C 354     -28.082 -33.805 206.431  1.00 22.57      CCHN O
ATOM    103  OE2 GLU C 354     -27.935 -32.164 204.899  1.00 23.15      CCHN O1-
ATOM    104 1HB  GLU C 354     -29.660 -32.642 208.793  1.00  0.00      CCHN H
ATOM    105 2HB  GLU C 354     -30.447 -32.884 207.238  1.00  0.00      CCHN H
ATOM    106 1HG  GLU C 354     -28.885 -30.641 206.629  1.00  0.00      CCHN H
ATOM    107 2HG  GLU C 354     -27.888 -31.415 207.826  1.00  0.00      CCHN H
ATOM    108  CB  ARG C 357     -35.917 -33.038 205.115  1.00 22.16      CCHN C
ATOM    109  CG  ARG C 357     -35.228 -34.244 205.765  1.00 22.66      CCHN C
ATOM    110  CD  ARG C 357     -34.180 -34.885 204.872  1.00 23.36      CCHN C
ATOM    111  NE  ARG C 357     -33.086 -33.977 204.576  1.00 23.04      CCHN N
ATOM    112  CZ  ARG C 357     -31.915 -34.402 204.067  1.00 27.46      CCHN C
ATOM    113  NH1 ARG C 357     -31.751 -35.702 203.803  1.00 26.40      CCHN N
ATOM    114  NH2 ARG C 357     -30.933 -33.533 203.838  1.00 23.92      CCHN N1+
ATOM    115 1HB  ARG C 357     -36.397 -33.343 204.180  1.00  0.00      CCHN H
ATOM    116 2HB  ARG C 357     -35.208 -32.251 204.876  1.00  0.00      CCHN H
ATOM    117 1HG  ARG C 357     -34.762 -33.981 206.721  1.00  0.00      CCHN H
ATOM    118 2HG  ARG C 357     -35.942 -35.046 205.958  1.00  0.00      CCHN H
ATOM    119 1HD  ARG C 357     -33.764 -35.747 205.396  1.00  0.00      CCHN H
ATOM    120 2HD  ARG C 357     -34.652 -35.253 203.953  1.00  0.00      CCHN H
ATOM    121  HE  ARG C 357     -33.340 -33.026 204.289  1.00  0.00      CCHN H
ATOM    122 1HH1 ARG C 357     -30.836 -36.096 203.604  1.00  0.00      CCHN H
ATOM    123 2HH1 ARG C 357     -32.537 -36.340 203.823  1.00  0.00      CCHN H
ATOM    124 1HH2 ARG C 357     -29.994 -33.894 203.639  1.00  0.00      CCHN H
ATOM    125 2HH2 ARG C 357     -30.980 -32.584 204.200  1.00  0.00      CCHN H
TER     126      ARG C 357
ATOM    127  CB  ASN D 350     -21.478 -26.285 210.870  1.00 22.37      DCHN C
ATOM    128  CG  ASN D 350     -21.818 -25.708 212.236  1.00 22.42      DCHN C
ATOM    129  OD1 ASN D 350     -21.002 -25.010 212.843  1.00 23.27      DCHN O
ATOM    130  ND2 ASN D 350     -23.063 -25.950 212.690  1.00 22.37      DCHN N
ATOM    131 1HB  ASN D 350     -21.249 -25.424 210.249  1.00  0.00      DCHN H
ATOM    132 2HB  ASN D 350     -22.288 -26.825 210.381  1.00  0.00      DCHN H
ATOM    133 1HD2 ASN D 350     -23.389 -25.474 213.539  1.00  0.00      DCHN H
ATOM    134 2HD2 ASN D 350     -23.678 -26.595 212.198  1.00  0.00      DCHN H
TER     135      ASN D 350
HETATM  136 MN1  OEC     1     -24.997 -35.527 203.835  1.00 22.62      OECXMn2+
HETATM  137 MN2  OEC     1     -27.354 -35.230 205.264  1.00 22.88      OECXMn2+
HETATM  138 MN3  OEC     1     -27.264 -33.339 203.284  1.00 23.49      OECXMn2+
HETATM  139 MN4  OEC     1     -27.640 -33.186 200.471  1.00 26.26      OECXMn2+
HETATM  140 CA1  OEC     1     -27.925 -36.468 202.258  1.00 24.57      OECXCa2+
HETATM  141  O1  OEC     1     -26.556 -36.440 204.161  1.00 22.48      OECX O1-
HETATM  142  O2  OEC     1     -28.403 -34.651 203.886  1.00 25.22      OECX O1-
HETATM  143  O3  OEC     1     -26.097 -34.101 204.508  1.00 23.27      OECX O1-
HETATM  144  O4  OEC     1     -28.548 -32.723 201.989  1.00 26.62      OECX O1-
HETATM  145  O5  OEC     1     -26.647 -34.350 201.978  1.00 24.13      OECX O1-
HETATM  146  HO4 OEC     1     -29.319 -31.959 201.918  1.00  0.00      OECX H
HETATM  147  O   HOH 0  49     -30.511 -28.374 205.699  1.00 24.15      WATR O
HETATM  148  H1  HOH 0  49     -30.599 -27.653 205.056  1.00  0.00      WATR H
HETATM  149  H2  HOH 0  49     -30.138 -27.965 206.536  1.00  0.00      WATR H
HETATM  150  O   HOH 0  53     -29.534 -27.262 207.863  1.00 20.44      WATR O
HETATM  151  H1  HOH 0  53     -28.715 -27.678 208.189  1.00  0.00      WATR H
HETATM  152  H2  HOH 0  53     -29.730 -26.462 208.400  1.00  0.00      WATR H
HETATM  153  O   HOH 0  55     -27.477 -25.361 209.695  1.00 34.79      WATR O
HETATM  154  H1  HOH 0  55     -26.725 -25.255 209.072  1.00  0.00      WATR H
HETATM  155  H2  HOH 0  55     -27.116 -25.752 210.525  1.00  0.00      WATR H
HETATM  156  O   HOH 0  76     -30.292 -31.007 201.811  1.00 23.89      WATR O
HETATM  157  H1  HOH 0  76     -29.821 -30.282 201.296  1.00  0.00      WATR H
HETATM  158  H2  HOH 0  76     -30.249 -30.681 202.772  1.00  0.00      WATR H
HETATM  159  O   HOH 0  77     -28.259 -38.816 202.143  1.00 27.39      WATR O
HETATM  160  H1  HOH 0  77     -27.869 -39.439 201.505  1.00  0.00      WATR H
HETATM  161  H2  HOH 0  77     -28.944 -39.302 202.647  1.00  0.00      WATR H
HETATM  162  O   HOH 0  78     -27.262 -36.952 199.985  1.00 26.05      WATR O
HETATM  163  H1  HOH 0  78     -26.426 -37.453 200.020  1.00  0.00      WATR H
HETATM  164  H2  HOH 0  78     -27.278 -36.472 199.134  1.00  0.00      WATR H
HETATM  165  O   HOH 0  81     -30.210 -24.341 211.831  1.00 35.82      WATR O
HETATM  166  H1  HOH 0  81     -29.460 -23.700 211.637  1.00  0.00      WATR H
HETATM  167  H2  HOH 0  81     -30.809 -23.963 212.502  1.00  0.00      WATR H
HETATM  168  O   HOH 0 124     -26.463 -33.837 198.902  1.00 29.00      WATR O
HETATM  169  H1  HOH 0 124     -26.930 -34.263 198.155  1.00  0.00      WATR H
HETATM  170  H2  HOH 0 124     -25.924 -33.077 198.563  1.00  0.00      WATR H
HETATM  171  O   HOH 0 125     -28.434 -31.596 199.128  1.00 22.35      WATR O
HETATM  172  H1  HOH 0 125     -29.280 -31.752 198.671  1.00  0.00      WATR H
HETATM  173  H2  HOH 0 125     -28.487 -30.685 199.567  1.00  0.00      WATR H
HETATM  174  O   HOH 0 478     -30.673 -25.071 209.253  1.00 48.29      WATR O
HETATM  175  H1  HOH 0 478     -30.491 -24.842 210.198  1.00  0.00      WATR H
HETATM  176  H2  HOH 0 478     -31.635 -25.178 209.204  1.00  0.00      WATR H
HETATM  177  O   HOH 0 539     -29.847 -30.431 204.253  1.00 24.55      WATR O
HETATM  178  H1  HOH 0 539     -30.026 -29.632 204.843  1.00  0.00      WATR H
HETATM  179  H2  HOH 0 539     -28.962 -30.790 204.463  1.00  0.00      WATR H
HETATM  180  O   HOH 0 651     -28.152 -23.028 210.899  1.00 35.35      WATR O
HETATM  181  H1  HOH 0 651     -27.834 -23.850 210.428  1.00  0.00      WATR H
HETATM  182  H2  HOH 0 651     -28.521 -22.462 210.191  1.00  0.00      WATR H
ENDMDL
MODEL        2
ATOM      1  N   ASP A  61     -30.502 -26.377 200.036  1.00 21.15      ACHN N
ATOM      2  CA  ASP A  61     -30.268 -27.082 201.279  1.00 21.56      ACHN C
ATOM      3  C   ASP A  61     -31.172 -26.551 202.356  1.00 21.71      ACHN C
ATOM      4  O   ASP A  61     -31.222 -26.924 203.510  1.00 21.78      ACHN O
ATOM      5  CB  ASP A  61     -28.809 -27.331 201.674  1.00 21.80      ACHN C
ATOM      6  CG  ASP A  61     -28.177 -28.481 200.866  1.00 22.68      ACHN C
ATOM      7  OD1 ASP A  61     -28.958 -29.395 200.393  1.00 23.26      ACHN O
ATOM      8  OD2 ASP A  61     -26.945 -28.454 200.719  1.00 24.86      ACHN O1-
ATOM      9  HN  ASP A  61     -29.836 -25.630 199.839  1.00  0.00      ACHN H
ATOM     10  HA  ASP A  61     -30.624 -28.122 201.218  1.00  0.00      ACHN H
ATOM     11 1HB  ASP A  61     -28.199 -26.432 201.554  1.00  0.00      ACHN H
ATOM     12 2HB  ASP A  61     -28.772 -27.629 202.729  1.00  0.00      ACHN H
ATOM     13  CB  ASP A 170     -30.861 -36.061 198.814  1.00 21.68      ACHN C
ATOM     14  CG  ASP A 170     -30.107 -35.596 200.073  1.00 22.58      ACHN C
ATOM     15  OD1 ASP A 170     -30.328 -36.266 201.121  1.00 23.88      ACHN O
ATOM     16  OD2 ASP A 170     -29.242 -34.685 199.963  1.00 23.14      ACHN O1-
ATOM     17 1HB  ASP A 170     -31.902 -36.289 199.069  1.00  0.00      ACHN H
ATOM     18 2HB  ASP A 170     -30.393 -37.018 198.562  1.00  0.00      ACHN H
ATOM     19  CB  GLU A 189     -23.555 -40.560 202.378  1.00 21.61      ACHN C
ATOM     20  CG  GLU A 189     -23.312 -39.140 202.917  1.00 23.95      ACHN C
ATOM     21  CD  GLU A 189     -24.356 -38.107 202.547  1.00 24.58      ACHN C
ATOM     22  OE1 GLU A 189     -25.383 -38.438 201.917  1.00 26.37      ACHN O
ATOM     23  OE2 GLU A 189     -24.092 -36.915 202.941  1.00 25.15      ACHN O1-
ATOM     24 1HB  GLU A 189     -23.674 -40.558 201.289  1.00  0.00      ACHN H
ATOM     25 2HB  GLU A 189     -24.482 -40.964 202.798  1.00  0.00      ACHN H
ATOM     26 1HG  GLU A 189     -23.267 -39.148 204.011  1.00  0.00      ACHN H
ATOM     27 2HG  GLU A 189     -22.353 -38.713 202.612  1.00  0.00      ACHN H
ATOM     28  ND1 HIS A 332     -21.347 -33.804 203.910  1.00 19.15      ACHN N
ATOM     29  CG  HIS A 332     -21.616 -33.420 202.612  1.00 20.35      ACHN C
ATOM     30  CB  HIS A 332     -20.668 -32.718 201.698  1.00 20.37      ACHN C
ATOM     31  NE2 HIS A 332     -23.422 -34.370 203.540  1.00 20.03      ACHN N
ATOM     32  CD2 HIS A 332     -22.920 -33.786 202.396  1.00 19.86      ACHN C
ATOM     33  CE1 HIS A 332     -22.443 -34.356 204.438  1.00 22.82      ACHN C
ATOM     34  HD1 HIS A 332     -20.475 -33.684 204.440  1.00  0.00      ACHN H
ATOM     35 1HB  HIS A 332     -21.206 -32.590 200.761  1.00  0.00      ACHN H
ATOM     36 2HB  HIS A 332     -19.807 -33.351 201.466  1.00  0.00      ACHN H
ATOM     37  HD2 HIS A 332     -23.528 -33.655 201.513  1.00  0.00      ACHN H
ATOM     38  HE1 HIS A 332     -22.505 -34.741 205.440  1.00  0.00      ACHN H
ATOM     39  CB  GLU A 333     -24.231 -29.595 202.864  1.00 21.00      ACHN C
ATOM     40  CG  GLU A 333     -24.605 -30.369 201.600  1.00 21.57      ACHN C
ATOM     41  CD  GLU A 333     -25.768 -31.331 201.744  1.00 21.75      ACHN C
ATOM     42  OE1 GLU A 333     -26.182 -31.658 202.907  1.00 24.22      ACHN O
ATOM     43  OE2 GLU A 333     -26.215 -31.814 200.665  1.00 22.07      ACHN O1-
ATOM     44 1HB  GLU A 333     -24.165 -30.288 203.697  1.00  0.00      ACHN H
ATOM     45 2HB  GLU A 333     -25.031 -28.885 203.098  1.00  0.00      ACHN H
ATOM     46 1HG  GLU A 333     -24.857 -29.706 200.770  1.00  0.00      ACHN H
ATOM     47 2HG  GLU A 333     -23.799 -31.027 201.250  1.00  0.00      ACHN H
ATOM     48  N   ASN A 335     -22.479 -25.634 205.857  1.00 20.40      ACHN N
ATOM     49  CA  ASN A 335     -23.306 -24.906 206.771  1.00 20.97      ACHN C
ATOM     50  C   ASN A 335     -24.666 -25.541 207.092  1.00 21.34      ACHN C
ATOM     51  O   ASN A 335     -25.562 -24.901 207.677  1.00 21.67      ACHN O
ATOM     52  HN  ASN A 335     -22.802 -25.694 204.894  1.00  0.00      ACHN H
ATOM     53  HA  ASN A 335     -22.844 -24.747 207.752  1.00  0.00      ACHN H
ATOM     54  N   ALA A 336     -24.815 -26.827 206.717  1.00 21.01      ACHN N
ATOM     55  CA  ALA A 336     -26.089 -27.457 206.905  1.00 21.41      ACHN C
ATOM     56  C   ALA A 336     -26.246 -28.418 208.041  1.00 21.66      ACHN C
ATOM     57  O   ALA A 336     -27.348 -28.838 208.348  1.00 21.57      ACHN O
ATOM     58  HN  ALA A 336     -24.042 -27.319 206.257  1.00  0.00      ACHN H
ATOM     59  HA  ALA A 336     -26.839 -26.676 207.053  1.00  0.00      ACHN H
ATOM     60  CB  ASN A 338     -27.105 -27.940 213.938  1.00 22.21      ACHN C
ATOM     61  CG  ASN A 338     -27.514 -26.783 213.022  1.00 22.29      ACHN C
ATOM     62  OD1 ASN A 338     -26.731 -26.169 212.285  1.00 22.43      ACHN O
ATOM     63  ND2 ASN A 338     -28.826 -26.484 213.108  1.00 20.65      ACHN N
ATOM     64 1HB  ASN A 338     -27.903 -28.689 213.963  1.00  0.00      ACHN H
ATOM     65 2HB  ASN A 338     -27.008 -27.545 214.958  1.00  0.00      ACHN H
ATOM     66 1HD2 ASN A 338     -29.212 -25.676 212.611  1.00  0.00      ACHN H
ATOM     67 2HD2 ASN A 338     -29.408 -26.889 213.836  1.00  0.00      ACHN H
ATOM     68  CB  ASP A 342     -24.416 -36.722 208.092  1.00 21.99      ACHN C
ATOM     69  CG  ASP A 342     -25.071 -36.181 206.811  1.00 22.35      ACHN C
ATOM     70  OD1 ASP A 342     -26.289 -35.821 206.812  1.00 20.72      ACHN O
ATOM     71  OD2 ASP A 342     -24.315 -36.087 205.794  1.00 23.49      ACHN O1-
ATOM     72 1HB  ASP A 342     -23.746 -35.931 208.448  1.00  0.00      ACHN H
ATOM     73 2HB  ASP A 342     -23.781 -37.566 207.829  1.00  0.00      ACHN H
ATOM     74  CA  ALA A 344     -29.957 -38.430 206.120  1.00 24.73      ACHN C
ATOM     75  C   ALA A 344     -29.356 -37.330 205.277  1.00 25.09      ACHN C
ATOM     76  O   ALA A 344     -28.681 -36.458 205.917  1.00  0.00      ACHN O
ATOM     77  CB  ALA A 344     -31.398 -38.074 206.420  1.00 24.24      ACHN C
ATOM     78  OXT ALA A 344     -29.567 -37.372 204.039  1.00  0.00      ACHN O1-
ATOM     79  HA  ALA A 344     -29.853 -39.370 205.577  1.00  0.00      ACHN H
ATOM     80 1HB  ALA A 344     -31.883 -38.817 207.060  1.00  0.00      ACHN H
ATOM     81 2HB  ALA A 344     -31.427 -37.088 206.896  1.00  0.00      ACHN H
ATOM     82 3HB  ALA A 344     -31.960 -38.021 205.485  1.00  0.00      ACHN H
TER      83      ALA A 344
ATOM     84  CB  THR C 335     -27.873 -21.070 207.976  1.00 23.42      CCHN C
ATOM     85  OG1 THR C 335     -29.030 -21.496 208.737  1.00 24.34      CCHN O
ATOM     86  CG2 THR C 335     -26.866 -22.198 207.742  1.00 23.00      CCHN C
ATOM     87  HB  THR C 335     -28.239 -20.722 207.003  1.00  0.00      CCHN H
ATOM     88  HG1 THR C 335     -29.357 -22.310 208.316  1.00  0.00      CCHN H
ATOM     89 1HG2 THR C 335     -27.355 -23.113 207.406  1.00  0.00      CCHN H
ATOM     90 2HG2 THR C 335     -26.162 -21.906 206.958  1.00  0.00      CCHN H
ATOM     91 3HG2 THR C 335     -26.294 -22.512 208.617  1.00  0.00      CCHN H
ATOM     92  N   GLY C 338     -32.858 -20.823 213.335  1.00 22.70      CCHN N
ATOM     93  CA  GLY C 338     -32.576 -21.383 214.634  1.00 23.50      CCHN C
ATOM     94  C   GLY C 338     -31.964 -22.766 214.635  1.00 24.14      CCHN C
ATOM     95  O   GLY C 338     -32.159 -23.624 213.800  1.00 24.00      CCHN O
ATOM     96  HN  GLY C 338     -33.826 -20.742 213.024  1.00  0.00      CCHN H
ATOM     97 1HA  GLY C 338     -33.469 -21.360 215.260  1.00  0.00      CCHN H
ATOM     98 2HA  GLY C 338     -31.819 -20.761 215.108  1.00  0.00      CCHN H
ATOM     99  CB  GLU C 354     -29.979 -32.165 207.943  1.00 22.38      CCHN C
ATOM    100  CG  GLU C 354     -28.653 -31.632 207.354  1.00 21.52      CCHN C
ATOM    101  CD  GLU C 354     -28.206 -32.516 206.214  1.00 22.76      CCHN C
ATOM    102  OE1 GLU C 354     -28.059 -33.770 206.471  1.00 22.57      CCHN O
ATOM    103  OE2 GLU C 354     -28.019 -31.996 205.083  1.00 23.15      CCHN O1-
ATOM    104 1HB  GLU C 354     -29.798 -32.721 208.868  1.00  0.00      CCHN H
ATOM    105 2HB  GLU C 354     -30.431 -32.870 207.233  1.00  0.00      CCHN H
ATOM    106 1HG  GLU C 354     -28.728 -30.612 206.977  1.00  0.00      CCHN H
ATOM    107 2HG  GLU C 354     -27.878 -31.615 208.125  1.00  0.00      CCHN H
ATOM    108  CB  ARG C 357     -35.913 -33.041 205.121  1.00 22.16      CCHN C
ATOM    109  CG  ARG C 357     -35.161 -34.193 205.802  1.00 22.66      CCHN C
ATOM    110  CD  ARG C 357     -34.195 -34.921 204.880  1.00 23.36      CCHN C
ATOM    111  NE  ARG C 357     -33.176 -34.055 204.329  1.00 23.04      CCHN N
ATOM    112  CZ  ARG C 357     -32.057 -34.505 203.726  1.00 27.46      CCHN C
ATOM    113  NH1 ARG C 357     -31.811 -35.813 203.731  1.00 26.40      CCHN N
ATOM    114  NH2 ARG C 357     -31.236 -33.635 203.142  1.00 23.92      CCHN N1+
ATOM    115 1HB  ARG C 357     -36.405 -33.400 204.209  1.00  0.00      CCHN H
ATOM    116 2HB  ARG C 357     -35.241 -32.242 204.828  1.00  0.00      CCHN H
ATOM    117 1HG  ARG C 357     -34.622 -33.854 206.691  1.00  0.00      CCHN H
ATOM    118 2HG  ARG C 357     -35.847 -34.977 206.124  1.00  0.00      CCHN H
ATOM    119 1HD  ARG C 357     -33.701 -35.706 205.455  1.00  0.00      CCHN H
ATOM    120 2HD  ARG C 357     -34.766 -35.410 204.082  1.00  0.00      CCHN H
ATOM    121  HE  ARG C 357     -33.450 -33.108 204.049  1.00  0.00      CCHN H
ATOM    122 1HH1 ARG C 357     -30.918 -36.196 203.442  1.00  0.00      CCHN H
ATOM    123 2HH1 ARG C 357     -32.552 -36.479 203.917  1.00  0.00      CCHN H
ATOM    124 1HH2 ARG C 357     -30.279 -33.860 202.865  1.00  0.00      CCHN H
ATOM    125 2HH2 ARG C 357     -31.421 -32.641 203.208  1.00  0.00      CCHN H
TER     126      ARG C 357
ATOM    127  CB  ASN D 350     -21.478 -26.285 210.870  1.00 22.37      DCHN C
ATOM    128  CG  ASN D 350     -21.817 -25.711 212.237  1.00 22.42      DCHN C
ATOM    129  OD1 ASN D 350     -20.996 -25.023 212.852  1.00 23.27      DCHN O
ATOM    130  ND2 ASN D 350     -23.064 -25.947 212.686  1.00 22.37      DCHN N
ATOM    131 1HB  ASN D 350     -21.251 -25.424 210.248  1.00  0.00      DCHN H
ATOM    132 2HB  ASN D 350     -22.287 -26.826 210.381  1.00  0.00      DCHN H
ATOM    133 1HD2 ASN D 350     -23.392 -25.470 213.534  1.00  0.00      DCHN H
ATOM    134 2HD2 ASN D 350     -23.684 -26.580 212.186  1.00  0.00      DCHN H
TER     135      ASN D 350
HETATM  136 MN1  OEC     1     -25.074 -35.502 203.834  1.00 22.62      OECXMn2+
HETATM  137 MN2  OEC     1     -27.423 -35.157 205.224  1.00 22.88      OECXMn2+
HETATM  138 MN3  OEC     1     -27.414 -33.135 203.342  1.00 23.49      OECXMn2+
HETATM  139 MN4  OEC     1     -27.627 -33.306 200.494  1.00 26.26      OECXMn2+
HETATM  140 CA1  OEC     1     -28.179 -36.336 202.275  1.00 24.57      OECXCa2+
HETATM  141  O1  OEC     1     -26.638 -36.401 204.103  1.00 22.48      OECX O1-
HETATM  142  O2  OEC     1     -28.508 -34.575 203.939  1.00 25.22      OECX O1-
HETATM  143  O3  OEC     1     -26.129 -34.075 204.469  1.00 23.27      OECX O1-
HETATM  144  O4  OEC     1     -28.744 -32.758 202.053  1.00 26.62      OECX O1-
HETATM  145  O5  OEC     1     -26.810 -34.396 201.592  1.00 24.13      OECX O1-
HETATM  146  HO4 OEC     1     -29.312 -31.925 202.039  1.00  0.00      OECX H
HETATM  147  O   HOH 0  49     -30.642 -28.283 205.817  1.00 24.15      WATR O
HETATM  148  H1  HOH 0  49     -30.750 -27.558 205.180  1.00  0.00      WATR H
HETATM  149  H2  HOH 0  49     -30.243 -27.867 206.633  1.00  0.00      WATR H
HETATM  150  O   HOH 0  53     -29.527 -27.182 207.943  1.00 20.44      WATR O
HETATM  151  H1  HOH 0  53     -28.711 -27.639 208.223  1.00  0.00      WATR H
HETATM  152  H2  HOH 0  53     -29.643 -26.368 208.477  1.00  0.00      WATR H
HETATM  153  O   HOH 0  55     -27.435 -25.319 209.733  1.00 34.79      WATR O
HETATM  154  H1  HOH 0  55     -26.705 -25.244 209.079  1.00  0.00      WATR H
HETATM  155  H2  HOH 0  55     -27.058 -25.714 210.553  1.00  0.00      WATR H
HETATM  156  O   HOH 0  76     -30.383 -30.802 202.040  1.00 23.89      WATR O
HETATM  157  H1  HOH 0  76     -29.918 -30.208 201.383  1.00  0.00      WATR H
HETATM  158  H2  HOH 0  76     -30.085 -30.379 202.912  1.00  0.00      WATR H
HETATM  159  O   HOH 0  77     -28.212 -38.766 202.157  1.00 27.39      WATR O
HETATM  160  H1  HOH 0  77     -27.955 -39.351 201.422  1.00  0.00      WATR H
HETATM  161  H2  HOH 0  77     -28.954 -39.191 202.630  1.00  0.00      WATR H
HETATM  162  O   HOH 0  78     -26.854 -36.767 200.298  1.00 26.05      WATR O
HETATM  163  H1  HOH 0  78     -26.167 -37.341 200.707  1.00  0.00      WATR H
HETATM  164  H2  HOH 0  78     -26.475 -35.861 200.317  1.00  0.00      WATR H
HETATM  165  O   HOH 0  81     -30.168 -24.293 211.879  1.00 35.82      WATR O
HETATM  166  H1  HOH 0  81     -29.417 -23.656 211.669  1.00  0.00      WATR H
HETATM  167  H2  HOH 0  81     -30.766 -23.907 212.543  1.00  0.00      WATR H
HETATM  168  O   HOH 0 124     -26.485 -34.014 198.814  1.00 29.00      WATR O
HETATM  169  H1  HOH 0 124     -26.887 -34.624 198.150  1.00  0.00      WATR H
HETATM  170  H2  HOH 0 124     -26.028 -33.263 198.378  1.00  0.00      WATR H
HETATM  171  O   HOH 0 125     -28.450 -31.799 199.263  1.00 22.35      WATR O
HETATM  172  H1  HOH 0 125     -29.314 -31.967 198.848  1.00  0.00      WATR H
HETATM  173  H2  HOH 0 125     -28.485 -30.875 199.679  1.00  0.00      WATR H
HETATM  174  O   HOH 0 478     -30.614 -24.933 209.283  1.00 48.29      WATR O
HETATM  175  H1  HOH 0 478     -30.467 -24.746 210.243  1.00  0.00      WATR H
HETATM  176  H2  HOH 0 478     -31.561 -25.121 209.204  1.00  0.00      WATR H
HETATM  177  O   HOH 0 539     -29.240 -29.701 204.081  1.00 24.55      WATR O
HETATM  178  H1  HOH 0 539     -29.699 -29.206 204.816  1.00  0.00      WATR H
HETATM  179  H2  HOH 0 539     -28.668 -30.376 204.501  1.00  0.00      WATR H
HETATM  180  O   HOH 0 651     -28.129 -22.992 210.905  1.00 35.35      WATR O
HETATM  181  H1  HOH 0 651     -27.802 -23.820 210.443  1.00  0.00      WATR H
HETATM  182  H2  HOH 0 651     -28.514 -22.446 210.190  1.00  0.00      WATR H
ENDMDL
MODEL        3
ATOM      1  N   ASP A  61     -30.507 -26.372 200.038  1.00 21.15      ACHN N
ATOM      2  CA  ASP A  61     -30.263 -27.077 201.281  1.00 21.56      ACHN C
ATOM      3  C   ASP A  61     -31.172 -26.551 202.356  1.00 21.71      ACHN C
ATOM      4  O   ASP A  61     -31.219 -26.914 203.513  1.00 21.78      ACHN O
ATOM      5  CB  ASP A  61     -28.798 -27.291 201.680  1.00 21.80      ACHN C
ATOM      6  CG  ASP A  61     -28.128 -28.387 200.824  1.00 22.68      ACHN C
ATOM      7  OD1 ASP A  61     -28.889 -29.251 200.263  1.00 23.26      ACHN O
ATOM      8  OD2 ASP A  61     -26.891 -28.351 200.725  1.00 24.86      ACHN O1-
ATOM      9  HN  ASP A  61     -29.834 -25.633 199.834  1.00  0.00      ACHN H
ATOM     10  HA  ASP A  61     -30.598 -28.125 201.216  1.00  0.00      ACHN H
ATOM     11 1HB  ASP A  61     -28.213 -26.371 201.606  1.00  0.00      ACHN H
ATOM     12 2HB  ASP A  61     -28.769 -27.620 202.728  1.00  0.00      ACHN H
ATOM     13  CB  ASP A 170     -30.890 -36.083 198.796  1.00 21.68      ACHN C
ATOM     14  CG  ASP A 170     -30.114 -35.695 200.073  1.00 22.58      ACHN C
ATOM     15  OD1 ASP A 170     -30.345 -36.426 201.074  1.00 23.88      ACHN O
ATOM     16  OD2 ASP A 170     -29.233 -34.797 200.016  1.00 23.14      ACHN O1-
ATOM     17 1HB  ASP A 170     -31.938 -36.269 199.053  1.00  0.00      ACHN H
ATOM     18 2HB  ASP A 170     -30.474 -37.059 198.527  1.00  0.00      ACHN H
ATOM     19  CB  GLU A 189     -23.556 -40.559 202.381  1.00 21.61      ACHN C
ATOM     20  CG  GLU A 189     -23.311 -39.150 202.943  1.00 23.95      ACHN C
ATOM     21  CD  GLU A 189     -24.321 -38.088 202.547  1.00 24.58      ACHN C
ATOM     22  OE1 GLU A 189     -25.322 -38.405 201.866  1.00 26.37      ACHN O
ATOM     23  OE2 GLU A 189     -24.049 -36.918 202.963  1.00 25.15      ACHN O1-
ATOM     24 1HB  GLU A 189     -23.671 -40.539 201.292  1.00  0.00      ACHN H
ATOM     25 2HB  GLU A 189     -24.486 -40.967 202.789  1.00  0.00      ACHN H
ATOM     26 1HG  GLU A 189     -23.305 -39.172 204.038  1.00  0.00      ACHN H
ATOM     27 2HG  GLU A 189     -22.334 -38.737 202.676  1.00  0.00      ACHN H
ATOM     28  ND1 HIS A 332     -21.331 -33.821 203.870  1.00 19.15      ACHN N
ATOM     29  CG  HIS A 332     -21.587 -33.430 202.573  1.00 20.35      ACHN C
ATOM     30  CB  HIS A 332     -20.645 -32.716 201.672  1.00 20.37      ACHN C
ATOM     31  NE2 HIS A 332     -23.403 -34.377 203.467  1.00 20.03      ACHN N
ATOM     32  CD2 HIS A 332     -22.890 -33.787 202.340  1.00 19.86      ACHN C
ATOM     33  CE1 HIS A 332     -22.444 -34.370 204.378  1.00 22.82      ACHN C
ATOM     34  HD1 HIS A 332     -20.471 -33.698 204.412  1.00  0.00      ACHN H
ATOM     35 1HB  HIS A 332     -21.184 -32.581 200.737  1.00  0.00      ACHN H
ATOM     36 2HB  HIS A 332     -19.775 -33.334 201.431  1.00  0.00      ACHN H
ATOM     37  HD2 HIS A 332     -23.490 -33.637 201.455  1.00  0.00      ACHN H
ATOM     38  HE1 HIS A 332     -22.529 -34.755 205.379  1.00  0.00      ACHN H
ATOM     39  CB  GLU A 333     -24.232 -29.591 202.849  1.00 21.00      ACHN C
ATOM     40  CG  GLU A 333     -24.592 -30.339 201.565  1.00 21.57      ACHN C
ATOM     41  CD  GLU A 333     -25.769 -31.293 201.672  1.00 21.75      ACHN C
ATOM     42  OE1 GLU A 333     -26.148 -31.666 202.827  1.00 24.22      ACHN O
ATOM     43  OE2 GLU A 333     -26.230 -31.710 200.575  1.00 22.07      ACHN O1-
ATOM     44 1HB  GLU A 333     -24.174 -30.302 203.668  1.00  0.00      ACHN H
ATOM     45 2HB  GLU A 333     -25.033 -28.885 203.089  1.00  0.00      ACHN H
ATOM     46 1HG  GLU A 333     -24.808 -29.657 200.740  1.00  0.00      ACHN H
ATOM     47 2HG  GLU A 333     -23.786 -31.006 201.230  1.00  0.00      ACHN H
ATOM     48  N   ASN A 335     -22.478 -25.631 205.856  1.00 20.40      ACHN N
ATOM     49  CA  ASN A 335     -23.305 -24.907 206.771  1.00 20.97      ACHN C
ATOM     50  C   ASN A 335     -24.666 -25.541 207.095  1.00 21.34      ACHN C
ATOM     51  O   ASN A 335     -25.556 -24.899 207.690  1.00 21.67      ACHN O
ATOM     52  HN  ASN A 335     -22.806 -25.702 204.895  1.00  0.00      ACHN H
ATOM     53  HA  ASN A 335     -22.843 -24.747 207.752  1.00  0.00      ACHN H
ATOM     54  N   ALA A 336     -24.821 -26.821 206.711  1.00 21.01      ACHN N
ATOM     55  CA  ALA A 336     -26.095 -27.453 206.904  1.00 21.41      ACHN C
ATOM     56  C   ALA A 336     -26.247 -28.408 208.047  1.00 21.66      ACHN C
ATOM     57  O   ALA A 336     -27.353 -28.800 208.373  1.00 21.57      ACHN O
ATOM     58  HN  ALA A 336     -24.053 -27.315 206.245  1.00  0.00      ACHN H
ATOM     59  HA  ALA A 336     -26.847 -26.675 207.049  1.00  0.00      ACHN H
ATOM     60  CB  ASN A 338     -27.104 -27.941 213.938  1.00 22.21      ACHN C
ATOM     61  CG  ASN A 338     -27.489 -26.759 213.044  1.00 22.29      ACHN C
ATOM     62  OD1 ASN A 338     -26.684 -26.123 212.349  1.00 22.43      ACHN O
ATOM     63  ND2 ASN A 338     -28.803 -26.464 213.102  1.00 20.65      ACHN N
ATOM     64 1HB  ASN A 338     -27.907 -28.684 213.936  1.00  0.00      ACHN H
ATOM     65 2HB  ASN A 338     -27.018 -27.568 214.968  1.00  0.00      ACHN H
ATOM     66 1HD2 ASN A 338     -29.178 -25.639 212.627  1.00  0.00      ACHN H
ATOM     67 2HD2 ASN A 338     -29.400 -26.893 213.803  1.00  0.00      ACHN H
ATOM     68  CB  ASP A 342     -24.414 -36.732 208.091  1.00 21.99      ACHN C
ATOM     69  CG  ASP A 342     -25.082 -36.181 206.815  1.00 22.35      ACHN C
ATOM     70  OD1 ASP A 342     -26.321 -35.880 206.852  1.00 20.72      ACHN O
ATOM     71  OD2 ASP A 342     -24.336 -36.027 205.812  1.00 23.49      ACHN O1-
ATOM     72 1HB  ASP A 342     -23.733 -35.948 208.442  1.00  0.00      ACHN H
ATOM     73 2HB  ASP A 342     -23.794 -37.585 207.817  1.00  0.00      ACHN H
ATOM     74  CA  ALA A 344     -30.000 -38.573 206.108  1.00 24.73      ACHN C
ATOM     75  C   ALA A 344     -29.494 -37.468 205.221  1.00 25.09      ACHN C
ATOM     76  O   ALA A 344     -29.000 -36.485 205.826  1.00  0.00      ACHN O
ATOM     77  CB  ALA A 344     -31.454 -38.241 206.405  1.00 24.24      ACHN C
ATOM     78  OXT ALA A 344     -29.682 -37.560 203.969  1.00  0.00      ACHN O1-
ATOM     79  HA  ALA A 344     -29.846 -39.534 205.619  1.00  0.00      ACHN H
ATOM     80 1HB  ALA A 344     -31.935 -38.951 207.086  1.00  0.00      ACHN H
ATOM     81 2HB  ALA A 344     -31.486 -37.232 206.823  1.00  0.00      ACHN H
ATOM     82 3HB  ALA A 344     -32.012 -38.236 205.465  1.00  0.00      ACHN H
TER      83      ALA A 344
ATOM     84  CB  THR C 335     -27.875 -21.071 207.976  1.00 23.42      CCHN C
ATOM     85  OG1 THR C 335     -29.035 -21.492 208.733  1.00 24.34      CCHN O
ATOM     86  CG2 THR C 335     -26.869 -22.201 207.743  1.00 23.00      CCHN C
ATOM     87  HB  THR C 335     -28.237 -20.723 207.002  1.00  0.00      CCHN H
ATOM     88  HG1 THR C 335     -29.340 -22.333 208.345  1.00  0.00      CCHN H
ATOM     89 1HG2 THR C 335     -27.361 -23.118 207.418  1.00  0.00      CCHN H
ATOM     90 2HG2 THR C 335     -26.171 -21.916 206.952  1.00  0.00      CCHN H
ATOM     91 3HG2 THR C 335     -26.290 -22.510 208.616  1.00  0.00      CCHN H
ATOM     92  N   GLY C 338     -32.861 -20.828 213.331  1.00 22.70      CCHN N
ATOM     93  CA  GLY C 338     -32.579 -21.384 214.633  1.00 23.50      CCHN C
ATOM     94  C   GLY C 338     -31.967 -22.768 214.637  1.00 24.14      CCHN C
ATOM     95  O   GLY C 338     -32.166 -23.627 213.805  1.00 24.00      CCHN O
ATOM     96  HN  GLY C 338     -33.828 -20.743 213.019  1.00  0.00      CCHN H
ATOM     97 1HA  GLY C 338     -33.474 -21.361 215.256  1.00  0.00      CCHN H
ATOM     98 2HA  GLY C 338     -31.824 -20.760 215.107  1.00  0.00      CCHN H
ATOM     99  CB  GLU C 354     -29.950 -32.119 207.868  1.00 22.38      CCHN C
ATOM    100  CG  GLU C 354     -28.705 -31.537 207.154  1.00 21.52      CCHN C
ATOM    101  CD  GLU C 354     -28.193 -32.510 206.104  1.00 22.76      CCHN C
ATOM    102  OE1 GLU C 354     -28.082 -33.726 206.481  1.00 22.57      CCHN O
ATOM    103  OE2 GLU C 354     -27.918 -32.076 204.945  1.00 23.15      CCHN O1-
ATOM    104 1HB  GLU C 354     -29.667 -32.654 208.778  1.00  0.00      CCHN H
ATOM    105 2HB  GLU C 354     -30.425 -32.852 207.204  1.00  0.00      CCHN H
ATOM    106 1HG  GLU C 354     -28.901 -30.578 206.675  1.00  0.00      CCHN H
ATOM    107 2HG  GLU C 354     -27.903 -31.356 207.877  1.00  0.00      CCHN H
ATOM    108  CB  ARG C 357     -35.912 -33.034 205.116  1.00 22.16      CCHN C
ATOM    109  CG  ARG C 357     -35.230 -34.251 205.751  1.00 22.66      CCHN C
ATOM    110  CD  ARG C 357     -34.160 -34.865 204.862  1.00 23.36      CCHN C
ATOM    111  NE  ARG C 357     -33.069 -33.950 204.614  1.00 23.04      CCHN N
ATOM    112  CZ  ARG C 357     -31.852 -34.385 204.176  1.00 27.46      CCHN C
ATOM    113  NH1 ARG C 357     -31.697 -35.691 203.941  1.00 26.40      CCHN N
ATOM    114  NH2 ARG C 357     -30.865 -33.529 204.016  1.00 23.92      CCHN N1+
ATOM    115 1HB  ARG C 357     -36.381 -33.318 204.167  1.00  0.00      CCHN H
ATOM    116 2HB  ARG C 357     -35.193 -32.253 204.893  1.00  0.00      CCHN H
ATOM    117 1HG  ARG C 357     -34.775 -33.998 206.714  1.00  0.00      CCHN H
ATOM    118 2HG  ARG C 357     -35.946 -35.058 205.926  1.00  0.00      CCHN H
ATOM    119 1HD  ARG C 357     -33.754 -35.735 205.379  1.00  0.00      CCHN H
ATOM    120 2HD  ARG C 357     -34.618 -35.230 203.930  1.00  0.00      CCHN H
ATOM    121  HE  ARG C 357     -33.317 -33.027 204.245  1.00  0.00      CCHN H
ATOM    122 1HH1 ARG C 357     -30.791 -36.121 203.757  1.00  0.00      CCHN H
ATOM    123 2HH1 ARG C 357     -32.494 -36.308 203.872  1.00  0.00      CCHN H
ATOM    124 1HH2 ARG C 357     -29.883 -33.874 203.825  1.00  0.00      CCHN H
ATOM    125 2HH2 ARG C 357     -30.963 -32.552 204.270  1.00  0.00      CCHN H
TER     126      ARG C 357
ATOM    127  CB  ASN D 350     -21.478 -26.285 210.870  1.00 22.37      DCHN C
ATOM    128  CG  ASN D 350     -21.818 -25.708 212.234  1.00 22.42      DCHN C
ATOM    129  OD1 ASN D 350     -21.000 -25.012 212.846  1.00 23.27      DCHN O
ATOM    130  ND2 ASN D 350     -23.063 -25.950 212.686  1.00 22.37      DCHN N
ATOM    131 1HB  ASN D 350     -21.251 -25.425 210.245  1.00  0.00      DCHN H
ATOM    132 2HB  ASN D 350     -22.286 -26.828 210.381  1.00  0.00      DCHN H
ATOM    133 1HD2 ASN D 350     -23.394 -25.471 213.530  1.00  0.00      DCHN H
ATOM    134 2HD2 ASN D 350     -23.681 -26.586 212.187  1.00  0.00      DCHN H
TER     135      ASN D 350
HETATM  136 MN1  OEC     1     -25.131 -35.432 203.732  1.00 22.62      OECXMn2+
HETATM  137 MN2  OEC     1     -27.437 -35.205 205.317  1.00 22.88      OECXMn2+
HETATM  138 MN3  OEC     1     -27.284 -33.276 203.222  1.00 23.49      OECXMn2+
HETATM  139 MN4  OEC     1     -27.720 -33.209 200.369  1.00 26.26      OECXMn2+
HETATM  140 CA1  OEC     1     -28.195 -36.296 202.315  1.00 24.57      OECXCa2+
HETATM  141  O1  OEC     1     -26.618 -36.405 204.119  1.00 22.48      OECX O1-
HETATM  142  O2  OEC     1     -28.451 -34.547 203.884  1.00 25.22      OECX O1-
HETATM  143  O3  OEC     1     -25.993 -33.947 204.334  1.00 23.27      OECX O1-
HETATM  144  O4  OEC     1     -28.704 -32.715 202.091  1.00 26.62      OECX O1-
HETATM  145  O5  OEC     1     -26.713 -34.324 201.918  1.00 24.13      OECX O1-
HETATM  146  HO4 OEC     1     -29.239 -31.890 202.087  1.00  0.00      OECX H
HETATM  147  O   HOH 0  49     -30.561 -28.301 205.791  1.00 24.15      WATR O
HETATM  148  H1  HOH 0  49     -30.664 -27.626 205.103  1.00  0.00      WATR H
HETATM  149  H2  HOH 0  49     -30.175 -27.844 206.584  1.00  0.00      WATR H
HETATM  150  O   HOH 0  53     -29.543 -27.154 207.979  1.00 20.44      WATR O
HETATM  151  H1  HOH 0  53     -28.730 -27.632 208.235  1.00  0.00      WATR H
HETATM  152  H2  HOH 0  53     -29.569 -26.298 208.453  1.00  0.00      WATR H
HETATM  153  O   HOH 0  55     -27.374 -25.231 209.804  1.00 34.79      WATR O
HETATM  154  H1  HOH 0  55     -26.660 -25.199 209.128  1.00  0.00      WATR H
HETATM  155  H2  HOH 0  55     -27.001 -25.648 210.613  1.00  0.00      WATR H
HETATM  156  O   HOH 0  76     -30.426 -30.750 201.723  1.00 23.89      WATR O
HETATM  157  H1  HOH 0  76     -29.855 -30.148 201.185  1.00  0.00      WATR H
HETATM  158  H2  HOH 0  76     -30.290 -30.449 202.662  1.00  0.00      WATR H
HETATM  159  O   HOH 0  77     -28.127 -38.763 202.202  1.00 27.39      WATR O
HETATM  160  H1  HOH 0  77     -27.987 -39.349 201.438  1.00  0.00      WATR H
HETATM  161  H2  HOH 0  77     -28.935 -39.052 202.673  1.00  0.00      WATR H
HETATM  162  O   HOH 0  78     -26.826 -36.719 200.357  1.00 26.05      WATR O
HETATM  163  H1  HOH 0  78     -26.134 -37.248 200.829  1.00  0.00      WATR H
HETATM  164  H2  HOH 0  78     -26.421 -35.854 200.164  1.00  0.00      WATR H
HETATM  165  O   HOH 0  81     -30.128 -24.252 211.910  1.00 35.82      WATR O
HETATM  166  H1  HOH 0  81     -29.393 -23.598 211.695  1.00  0.00      WATR H
HETATM  167  H2  HOH 0  81     -30.772 -23.854 212.519  1.00  0.00      WATR H
HETATM  168  O   HOH 0 124     -26.379 -34.088 198.812  1.00 29.00      WATR O
HETATM  169  H1  HOH 0 124     -26.796 -34.638 198.110  1.00  0.00      WATR H
HETATM  170  H2  HOH 0 124     -25.919 -33.316 198.417  1.00  0.00      WATR H
HETATM  171  O   HOH 0 125     -28.401 -31.592 198.954  1.00 22.35      WATR O
HETATM  172  H1  HOH 0 125     -29.291 -31.696 198.573  1.00  0.00      WATR H
HETATM  173  H2  HOH 0 125     -28.405 -30.718 199.441  1.00  0.00      WATR H
HETATM  174  O   HOH 0 478     -30.499 -24.786 209.278  1.00 48.29      WATR O
HETATM  175  H1  HOH 0 478     -30.370 -24.671 210.251  1.00  0.00      WATR H
HETATM  176  H2  HOH 0 478     -31.439 -24.994 209.172  1.00  0.00      WATR H
HETATM  177  O   HOH 0 539     -29.779 -30.296 204.213  1.00 24.55      WATR O
HETATM  178  H1  HOH 0 539     -29.937 -29.575 204.874  1.00  0.00      WATR H
HETATM  179  H2  HOH 0 539     -28.943 -30.763 204.437  1.00  0.00      WATR H
HETATM  180  O   HOH 0 651     -28.120 -22.919 210.929  1.00 35.35      WATR O
HETATM  181  H1  HOH 0 651     -27.763 -23.746 210.484  1.00  0.00      WATR H
HETATM  182  H2  HOH 0 651     -28.519 -22.399 210.202  1.00  0.00      WATR H
ENDMDL
MODEL        4
ATOM      1  N   ASP A  61     -30.497 -26.377 200.034  1.00 21.15      ACHN N
ATOM      2  CA  ASP A  61     -30.260 -27.072 201.280  1.00 21.56      ACHN C
ATOM      3  C   ASP A  61     -31.170 -26.548 202.355  1.00 21.71      ACHN C
ATOM      4  O   ASP A  61     -31.221 -26.926 203.509  1.00 21.78      ACHN O
ATOM      5  CB  ASP A  61     -28.799 -27.304 201.677  1.00 21.80      ACHN C
ATOM      6  CG  ASP A  61     -28.180 -28.484 200.904  1.00 22.68      ACHN C
ATOM      7  OD1 ASP A  61     -28.982 -29.396 200.464  1.00 23.26      ACHN O
ATOM      8  OD2 ASP A  61     -26.949 -28.482 200.749  1.00 24.86      ACHN O1-
ATOM      9  HN  ASP A  61     -29.839 -25.624 199.834  1.00  0.00      ACHN H
ATOM     10  HA  ASP A  61     -30.606 -28.114 201.219  1.00  0.00      ACHN H
ATOM     11 1HB  ASP A  61     -28.191 -26.410 201.521  1.00  0.00      ACHN H
ATOM     12 2HB  ASP A  61     -28.756 -27.567 202.741  1.00  0.00      ACHN H
ATOM     13  CB  ASP A 170     -30.851 -36.050 198.828  1.00 21.68      ACHN C
ATOM     14  CG  ASP A 170     -30.066 -35.610 200.080  1.00 22.58      ACHN C
ATOM     15  OD1 ASP A 170     -30.261 -36.284 201.124  1.00 23.88      ACHN O
ATOM     16  OD2 ASP A 170     -29.180 -34.708 199.959  1.00 23.14      ACHN O1-
ATOM     17 1HB  ASP A 170     -31.891 -36.254 199.103  1.00  0.00      ACHN H
ATOM     18 2HB  ASP A 170     -30.414 -37.021 198.569  1.00  0.00      ACHN H
ATOM     19  CB  GLU A 189     -23.566 -40.576 202.348  1.00 21.61      ACHN C
ATOM     20  CG  GLU A 189     -23.352 -39.144 202.869  1.00 23.95      ACHN C
ATOM     21  CD  GLU A 189     -24.384 -38.082 202.516  1.00 24.58      ACHN C
ATOM     22  OE1 GLU A 189     -25.423 -38.317 201.872  1.00 26.37      ACHN O
ATOM     23  OE2 GLU A 189     -24.064 -36.917 202.970  1.00 25.15      ACHN O1-
ATOM     24 1HB  GLU A 189     -23.667 -40.595 201.257  1.00  0.00      ACHN H
ATOM     25 2HB  GLU A 189     -24.493 -40.990 202.761  1.00  0.00      ACHN H
ATOM     26 1HG  GLU A 189     -23.305 -39.146 203.964  1.00  0.00      ACHN H
ATOM     27 2HG  GLU A 189     -22.393 -38.716 202.566  1.00  0.00      ACHN H
ATOM     28  ND1 HIS A 332     -21.327 -33.797 203.909  1.00 19.15      ACHN N
ATOM     29  CG  HIS A 332     -21.603 -33.423 202.610  1.00 20.35      ACHN C
ATOM     30  CB  HIS A 332     -20.662 -32.718 201.692  1.00 20.37      ACHN C
ATOM     31  NE2 HIS A 332     -23.399 -34.373 203.551  1.00 20.03      ACHN N
ATOM     32  CD2 HIS A 332     -22.905 -33.796 202.399  1.00 19.86      ACHN C
ATOM     33  CE1 HIS A 332     -22.416 -34.351 204.445  1.00 22.82      ACHN C
ATOM     34  HD1 HIS A 332     -20.452 -33.675 204.435  1.00  0.00      ACHN H
ATOM     35 1HB  HIS A 332     -21.202 -32.590 200.756  1.00  0.00      ACHN H
ATOM     36 2HB  HIS A 332     -19.799 -33.347 201.458  1.00  0.00      ACHN H
ATOM     37  HD2 HIS A 332     -23.514 -33.677 201.516  1.00  0.00      ACHN H
ATOM     38  HE1 HIS A 332     -22.470 -34.733 205.449  1.00  0.00      ACHN H
ATOM     39  CB  GLU A 333     -24.224 -29.601 202.869  1.00 21.00      ACHN C
ATOM     40  CG  GLU A 333     -24.583 -30.371 201.601  1.00 21.57      ACHN C
ATOM     41  CD  GLU A 333     -25.714 -31.364 201.731  1.00 21.75      ACHN C
ATOM     42  OE1 GLU A 333     -26.052 -31.794 202.892  1.00 24.22      ACHN O
ATOM     43  OE2 GLU A 333     -26.203 -31.779 200.647  1.00 22.07      ACHN O1-
ATOM     44 1HB  GLU A 333     -24.152 -30.295 203.700  1.00  0.00      ACHN H
ATOM     45 2HB  GLU A 333     -25.031 -28.897 203.098  1.00  0.00      ACHN H
ATOM     46 1HG  GLU A 333     -24.855 -29.707 200.780  1.00  0.00      ACHN H
ATOM     47 2HG  GLU A 333     -23.766 -31.010 201.240  1.00  0.00      ACHN H
ATOM     48  N   ASN A 335     -22.498 -25.647 205.887  1.00 20.40      ACHN N
ATOM     49  CA  ASN A 335     -23.299 -24.896 206.807  1.00 20.97      ACHN C
ATOM     50  C   ASN A 335     -24.640 -25.550 207.185  1.00 21.34      ACHN C
ATOM     51  O   ASN A 335     -25.487 -24.940 207.889  1.00 21.67      ACHN O
ATOM     52  HN  ASN A 335     -22.808 -25.666 204.917  1.00  0.00      ACHN H
ATOM     53  HA  ASN A 335     -22.814 -24.712 207.772  1.00  0.00      ACHN H
ATOM     54  N   ALA A 336     -24.831 -26.793 206.720  1.00 21.01      ACHN N
ATOM     55  CA  ALA A 336     -26.097 -27.445 206.905  1.00 21.41      ACHN C
ATOM     56  C   ALA A 336     -26.245 -28.413 208.042  1.00 21.66      ACHN C
ATOM     57  O   ALA A 336     -27.350 -28.825 208.354  1.00 21.57      ACHN O
ATOM     58  HN  ALA A 336     -24.060 -27.256 206.223  1.00  0.00      ACHN H
ATOM     59  HA  ALA A 336     -26.867 -26.684 207.051  1.00  0.00      ACHN H
ATOM     60  CB  ASN A 338     -27.105 -27.931 213.923  1.00 22.21      ACHN C
ATOM     61  CG  ASN A 338     -27.527 -26.803 212.985  1.00 22.29      ACHN C
ATOM     62  OD1 ASN A 338     -26.750 -26.248 212.179  1.00 22.43      ACHN O
ATOM     63  ND2 ASN A 338     -28.811 -26.444 213.116  1.00 20.65      ACHN N
ATOM     64 1HB  ASN A 338     -27.904 -28.678 213.970  1.00  0.00      ACHN H
ATOM     65 2HB  ASN A 338     -27.004 -27.513 214.932  1.00  0.00      ACHN H
ATOM     66 1HD2 ASN A 338     -29.188 -25.632 212.617  1.00  0.00      ACHN H
ATOM     67 2HD2 ASN A 338     -29.386 -26.823 213.866  1.00  0.00      ACHN H
ATOM     68  CB  ASP A 342     -24.422 -36.708 208.094  1.00 21.99      ACHN C
ATOM     69  CG  ASP A 342     -25.071 -36.162 206.815  1.00 22.35      ACHN C
ATOM     70  OD1 ASP A 342     -26.296 -35.803 206.800  1.00 20.72      ACHN O
ATOM     71  OD2 ASP A 342     -24.309 -36.058 205.808  1.00 23.49      ACHN O1-
ATOM     72 1HB  ASP A 342     -23.754 -35.917 208.455  1.00  0.00      ACHN H
ATOM     73 2HB  ASP A 342     -23.783 -37.548 207.825  1.00  0.00      ACHN H
ATOM     74  CA  ALA A 344     -29.945 -38.428 206.114  1.00 24.73      ACHN C
ATOM     75  C   ALA A 344     -29.333 -37.339 205.264  1.00 25.09      ACHN C
ATOM     76  O   ALA A 344     -28.676 -36.446 205.902  1.00  0.00      ACHN O
ATOM     77  CB  ALA A 344     -31.384 -38.065 206.423  1.00 24.24      ACHN C
ATOM     78  OXT ALA A 344     -29.509 -37.391 204.022  1.00  0.00      ACHN O1-
ATOM     79  HA  ALA A 344     -29.850 -39.370 205.576  1.00  0.00      ACHN H
ATOM     80 1HB  ALA A 344     -31.865 -38.810 207.063  1.00  0.00      ACHN H
ATOM     81 2HB  ALA A 344     -31.410 -37.082 206.903  1.00  0.00      ACHN H
ATOM     82 3HB  ALA A 344     -31.954 -38.011 205.494  1.00  0.00      ACHN H
TER      83      ALA A 344
ATOM     84  CB  THR C 335     -27.866 -21.064 207.965  1.00 23.42      CCHN C
ATOM     85  OG1 THR C 335     -29.005 -21.515 208.746  1.00 24.34      CCHN O
ATOM     86  CG2 THR C 335     -26.855 -22.181 207.690  1.00 23.00      CCHN C
ATOM     87  HB  THR C 335     -28.261 -20.706 207.010  1.00  0.00      CCHN H
ATOM     88  HG1 THR C 335     -29.444 -22.203 208.218  1.00  0.00      CCHN H
ATOM     89 1HG2 THR C 335     -27.356 -23.113 207.420  1.00  0.00      CCHN H
ATOM     90 2HG2 THR C 335     -26.221 -21.901 206.844  1.00  0.00      CCHN H
ATOM     91 3HG2 THR C 335     -26.201 -22.449 208.523  1.00  0.00      CCHN H
ATOM     92  N   GLY C 338     -32.859 -20.826 213.334  1.00 22.70      CCHN N
ATOM     93  CA  GLY C 338     -32.579 -21.390 214.630  1.00 23.50      CCHN C
ATOM     94  C   GLY C 338     -31.954 -22.766 214.625  1.00 24.14      CCHN C
ATOM     95  O   GLY C 338     -32.119 -23.620 213.774  1.00 24.00      CCHN O
ATOM     96  HN  GLY C 338     -33.827 -20.732 213.025  1.00  0.00      CCHN H
ATOM     97 1HA  GLY C 338     -33.472 -21.374 215.256  1.00  0.00      CCHN H
ATOM     98 2HA  GLY C 338     -31.827 -20.767 215.111  1.00  0.00      CCHN H
ATOM     99  CB  GLU C 354     -29.945 -32.113 207.847  1.00 22.38      CCHN C
ATOM    100  CG  GLU C 354     -28.766 -31.540 207.019  1.00 21.52      CCHN C
ATOM    101  CD  GLU C 354     -28.247 -32.538 205.997  1.00 22.76      CCHN C
ATOM    102  OE1 GLU C 354     -28.102 -33.750 206.372  1.00 22.57      CCHN O
ATOM    103  OE2 GLU C 354     -27.985 -32.113 204.824  1.00 23.15      CCHN O1-
ATOM    104 1HB  GLU C 354     -29.589 -32.595 208.760  1.00  0.00      CCHN H
ATOM    105 2HB  GLU C 354     -30.442 -32.891 207.252  1.00  0.00      CCHN H
ATOM    106 1HG  GLU C 354     -29.031 -30.635 206.474  1.00  0.00      CCHN H
ATOM    107 2HG  GLU C 354     -27.933 -31.267 207.679  1.00  0.00      CCHN H
ATOM    108  CB  ARG C 357     -35.918 -33.039 205.115  1.00 22.16      CCHN C
ATOM    109  CG  ARG C 357     -35.169 -34.195 205.789  1.00 22.66      CCHN C
ATOM    110  CD  ARG C 357     -34.227 -34.938 204.856  1.00 23.36      CCHN C
ATOM    111  NE  ARG C 357     -33.181 -34.099 204.307  1.00 23.04      CCHN N
ATOM    112  CZ  ARG C 357     -32.025 -34.577 203.820  1.00 27.46      CCHN C
ATOM    113  NH1 ARG C 357     -31.814 -35.891 203.815  1.00 26.40      CCHN N
ATOM    114  NH2 ARG C 357     -31.100 -33.734 203.353  1.00 23.92      CCHN N1+
ATOM    115 1HB  ARG C 357     -36.415 -33.393 204.204  1.00  0.00      CCHN H
ATOM    116 2HB  ARG C 357     -35.244 -32.241 204.822  1.00  0.00      CCHN H
ATOM    117 1HG  ARG C 357     -34.615 -33.862 206.670  1.00  0.00      CCHN H
ATOM    118 2HG  ARG C 357     -35.858 -34.972 206.122  1.00  0.00      CCHN H
ATOM    119 1HD  ARG C 357     -33.749 -35.737 205.424  1.00  0.00      CCHN H
ATOM    120 2HD  ARG C 357     -34.810 -35.406 204.057  1.00  0.00      CCHN H
ATOM    121  HE  ARG C 357     -33.414 -33.139 204.029  1.00  0.00      CCHN H
ATOM    122 1HH1 ARG C 357     -30.919 -36.285 203.536  1.00  0.00      CCHN H
ATOM    123 2HH1 ARG C 357     -32.590 -36.539 203.905  1.00  0.00      CCHN H
ATOM    124 1HH2 ARG C 357     -30.119 -34.030 203.316  1.00  0.00      CCHN H
ATOM    125 2HH2 ARG C 357     -31.255 -32.736 203.438  1.00  0.00      CCHN H
TER     126      ARG C 357
ATOM    127  CB  ASN D 350     -21.480 -26.287 210.862  1.00 22.37      DCHN C
ATOM    128  CG  ASN D 350     -21.825 -25.698 212.221  1.00 22.42      DCHN C
ATOM    129  OD1 ASN D 350     -21.027 -24.970 212.813  1.00 23.27      DCHN O
ATOM    130  ND2 ASN D 350     -23.064 -25.963 212.685  1.00 22.37      DCHN N
ATOM    131 1HB  ASN D 350     -21.252 -25.432 210.233  1.00  0.00      DCHN H
ATOM    132 2HB  ASN D 350     -22.286 -26.835 210.377  1.00  0.00      DCHN H
ATOM    133 1HD2 ASN D 350     -23.387 -25.494 213.538  1.00  0.00      DCHN H
ATOM    134 2HD2 ASN D 350     -23.648 -26.652 212.217  1.00  0.00      DCHN H
TER     135      ASN D 350
HETATM  136 MN1  OEC     1     -25.021 -35.512 203.838  1.00 22.62      OECXMn2+
HETATM  137 MN2  OEC     1     -27.392 -35.191 205.201  1.00 22.88      OECXMn2+
HETATM  138 MN3  OEC     1     -27.319 -33.252 203.233  1.00 23.49      OECXMn2+
HETATM  139 MN4  OEC     1     -27.707 -33.228 200.565  1.00 26.26      OECXMn2+
HETATM  140 CA1  OEC     1     -28.044 -36.433 202.228  1.00 24.57      OECXCa2+
HETATM  141  O1  OEC     1     -26.592 -36.421 204.117  1.00 22.48      OECX O1-
HETATM  142  O2  OEC     1     -28.453 -34.613 203.851  1.00 25.22      OECX O1-
HETATM  143  O3  OEC     1     -26.112 -34.091 204.474  1.00 23.27      OECX O1-
HETATM  144  O4  OEC     1     -28.535 -32.638 202.049  1.00 26.62      OECX O1-
HETATM  145  O5  OEC     1     -26.770 -34.296 201.857  1.00 24.13      OECX O1-
HETATM  146  O   HOH 0  49     -30.580 -28.271 205.814  1.00 24.15      WATR O
HETATM  147  H1  HOH 0  49     -30.816 -27.563 205.191  1.00  0.00      WATR H
HETATM  148  H2  HOH 0  49     -29.963 -28.815 205.264  1.00  0.00      WATR H
HETATM  149  O   HOH 0  53     -29.503 -27.076 208.042  1.00 20.44      WATR O
HETATM  150  H1  HOH 0  53     -28.749 -27.661 208.253  1.00  0.00      WATR H
HETATM  151  H2  HOH 0  53     -29.912 -27.487 207.240  1.00  0.00      WATR H
HETATM  152  O   HOH 0  55     -27.165 -25.308 209.838  1.00 34.79      WATR O
HETATM  153  H1  HOH 0  55     -26.428 -25.265 209.126  1.00  0.00      WATR H
HETATM  154  H2  HOH 0  55     -26.905 -25.754 210.728  1.00  0.00      WATR H
HETATM  155  O   HOH 0  76     -30.488 -30.957 201.923  1.00 23.89      WATR O
HETATM  156  H1  HOH 0  76     -29.992 -30.258 201.414  1.00  0.00      WATR H
HETATM  157  H2  HOH 0  76     -29.817 -31.682 201.959  1.00  0.00      WATR H
HETATM  158  O   HOH 0  77     -28.142 -38.861 202.215  1.00 27.39      WATR O
HETATM  159  H1  HOH 0  77     -27.929 -39.421 201.446  1.00  0.00      WATR H
HETATM  160  H2  HOH 0  77     -28.927 -39.250 202.650  1.00  0.00      WATR H
HETATM  161  O   HOH 0  78     -27.258 -36.993 200.026  1.00 26.05      WATR O
HETATM  162  H1  HOH 0  78     -26.395 -37.443 200.095  1.00  0.00      WATR H
HETATM  163  H2  HOH 0  78     -27.249 -36.458 199.210  1.00  0.00      WATR H
HETATM  164  O   HOH 0  81     -30.109 -24.225 211.897  1.00 35.82      WATR O
HETATM  165  H1  HOH 0  81     -30.488 -24.581 211.053  1.00  0.00      WATR H
HETATM  166  H2  HOH 0  81     -30.834 -23.990 212.513  1.00  0.00      WATR H
HETATM  167  O   HOH 0 124     -26.549 -33.871 198.937  1.00 29.00      WATR O
HETATM  168  H1  HOH 0 124     -26.977 -34.302 198.171  1.00  0.00      WATR H
HETATM  169  H2  HOH 0 124     -26.015 -33.101 198.625  1.00  0.00      WATR H
HETATM  170  O   HOH 0 125     -28.531 -31.744 199.337  1.00 22.35      WATR O
HETATM  171  H1  HOH 0 125     -29.390 -31.901 198.909  1.00  0.00      WATR H
HETATM  172  H2  HOH 0 125     -28.559 -30.813 199.762  1.00  0.00      WATR H
HETATM  173  O   HOH 0 478     -30.724 -25.125 209.417  1.00 48.29      WATR O
HETATM  174  H1  HOH 0 478     -30.175 -25.840 208.978  1.00  0.00      WATR H
HETATM  175  H2  HOH 0 478     -31.611 -25.258 209.051  1.00  0.00      WATR H
HETATM  176  O   HOH 0 539     -29.159 -29.697 204.009  1.00 24.55      WATR O
HETATM  177  H1  HOH 0 539     -29.765 -30.137 203.371  1.00  0.00      WATR H
HETATM  178  H2  HOH 0 539     -28.534 -30.403 204.268  1.00  0.00      WATR H
HETATM  179  O   HOH 0 651     -28.017 -23.095 210.715  1.00 35.35      WATR O1+
HETATM  180  H1  HOH 0 651     -27.493 -24.349 210.113  1.00  0.00      WATR H
HETATM  181  H2  HOH 0 651     -28.763 -23.373 211.309  1.00  0.00      WATR H
HETATM  182  H   HOH 0 651     -28.438 -22.525 210.028  1.00  0.00           H
ENDMDL
MODEL        5
ATOM      1  N   ASP A  61     -30.502 -26.375 200.036  1.00 21.15      ACHN N
ATOM      2  CA  ASP A  61     -30.265 -27.076 201.280  1.00 21.56      ACHN C
ATOM      3  C   ASP A  61     -31.173 -26.552 202.354  1.00 21.71      ACHN C
ATOM      4  O   ASP A  61     -31.221 -26.919 203.512  1.00 21.78      ACHN O
ATOM      5  CB  ASP A  61     -28.803 -27.295 201.685  1.00 21.80      ACHN C
ATOM      6  CG  ASP A  61     -28.159 -28.443 200.876  1.00 22.68      ACHN C
ATOM      7  OD1 ASP A  61     -28.933 -29.361 200.429  1.00 23.26      ACHN O
ATOM      8  OD2 ASP A  61     -26.929 -28.382 200.706  1.00 24.86      ACHN O1-
ATOM      9  HN  ASP A  61     -29.835 -25.630 199.834  1.00  0.00      ACHN H
ATOM     10  HA  ASP A  61     -30.595 -28.124 201.211  1.00  0.00      ACHN H
ATOM     11 1HB  ASP A  61     -28.204 -26.389 201.564  1.00  0.00      ACHN H
ATOM     12 2HB  ASP A  61     -28.773 -27.574 202.747  1.00  0.00      ACHN H
ATOM     13  CB  ASP A 170     -30.892 -36.084 198.794  1.00 21.68      ACHN C
ATOM     14  CG  ASP A 170     -30.208 -35.647 200.102  1.00 22.58      ACHN C
ATOM     15  OD1 ASP A 170     -30.484 -36.349 201.115  1.00 23.88      ACHN O
ATOM     16  OD2 ASP A 170     -29.330 -34.743 200.070  1.00 23.14      ACHN O1-
ATOM     17 1HB  ASP A 170     -31.937 -36.340 198.993  1.00  0.00      ACHN H
ATOM     18 2HB  ASP A 170     -30.390 -37.025 198.546  1.00  0.00      ACHN H
ATOM     19  CB  GLU A 189     -23.557 -40.567 202.372  1.00 21.61      ACHN C
ATOM     20  CG  GLU A 189     -23.316 -39.146 202.906  1.00 23.95      ACHN C
ATOM     21  CD  GLU A 189     -24.374 -38.130 202.532  1.00 24.58      ACHN C
ATOM     22  OE1 GLU A 189     -25.406 -38.491 201.930  1.00 26.37      ACHN O
ATOM     23  OE2 GLU A 189     -24.113 -36.929 202.895  1.00 25.15      ACHN O1-
ATOM     24 1HB  GLU A 189     -23.675 -40.567 201.283  1.00  0.00      ACHN H
ATOM     25 2HB  GLU A 189     -24.484 -40.970 202.791  1.00  0.00      ACHN H
ATOM     26 1HG  GLU A 189     -23.270 -39.150 204.001  1.00  0.00      ACHN H
ATOM     27 2HG  GLU A 189     -22.361 -38.714 202.596  1.00  0.00      ACHN H
ATOM     28  ND1 HIS A 332     -21.374 -33.817 203.901  1.00 19.15      ACHN N
ATOM     29  CG  HIS A 332     -21.631 -33.419 202.603  1.00 20.35      ACHN C
ATOM     30  CB  HIS A 332     -20.671 -32.718 201.700  1.00 20.37      ACHN C
ATOM     31  NE2 HIS A 332     -23.447 -34.378 203.501  1.00 20.03      ACHN N
ATOM     32  CD2 HIS A 332     -22.934 -33.780 202.370  1.00 19.86      ACHN C
ATOM     33  CE1 HIS A 332     -22.479 -34.374 204.409  1.00 22.82      ACHN C
ATOM     34  HD1 HIS A 332     -20.507 -33.702 204.437  1.00  0.00      ACHN H
ATOM     35 1HB  HIS A 332     -21.200 -32.589 200.757  1.00  0.00      ACHN H
ATOM     36 2HB  HIS A 332     -19.809 -33.353 201.474  1.00  0.00      ACHN H
ATOM     37  HD2 HIS A 332     -23.535 -33.638 201.485  1.00  0.00      ACHN H
ATOM     38  HE1 HIS A 332     -22.555 -34.769 205.406  1.00  0.00      ACHN H
ATOM     39  CB  GLU A 333     -24.225 -29.588 202.853  1.00 21.00      ACHN C
ATOM     40  CG  GLU A 333     -24.581 -30.307 201.558  1.00 21.57      ACHN C
ATOM     41  CD  GLU A 333     -25.684 -31.325 201.699  1.00 21.75      ACHN C
ATOM     42  OE1 GLU A 333     -26.032 -31.687 202.872  1.00 24.22      ACHN O
ATOM     43  OE2 GLU A 333     -26.123 -31.804 200.620  1.00 22.07      ACHN O1-
ATOM     44 1HB  GLU A 333     -24.153 -30.312 203.658  1.00  0.00      ACHN H
ATOM     45 2HB  GLU A 333     -25.029 -28.890 203.110  1.00  0.00      ACHN H
ATOM     46 1HG  GLU A 333     -24.881 -29.615 200.770  1.00  0.00      ACHN H
ATOM     47 2HG  GLU A 333     -23.761 -30.916 201.157  1.00  0.00      ACHN H
ATOM     48  N   ASN A 335     -22.494 -25.643 205.883  1.00 20.40      ACHN N
ATOM     49  CA  ASN A 335     -23.298 -24.897 206.804  1.00 20.97      ACHN C
ATOM     50  C   ASN A 335     -24.636 -25.553 207.186  1.00 21.34      ACHN C
ATOM     51  O   ASN A 335     -25.473 -24.941 207.906  1.00 21.67      ACHN O
ATOM     52  HN  ASN A 335     -22.810 -25.673 204.915  1.00  0.00      ACHN H
ATOM     53  HA  ASN A 335     -22.813 -24.712 207.770  1.00  0.00      ACHN H
ATOM     54  N   ALA A 336     -24.835 -26.790 206.717  1.00 21.01      ACHN N
ATOM     55  CA  ALA A 336     -26.102 -27.445 206.905  1.00 21.41      ACHN C
ATOM     56  C   ALA A 336     -26.246 -28.405 208.048  1.00 21.66      ACHN C
ATOM     57  O   ALA A 336     -27.352 -28.790 208.381  1.00 21.57      ACHN O
ATOM     58  HN  ALA A 336     -24.070 -27.254 206.210  1.00  0.00      ACHN H
ATOM     59  HA  ALA A 336     -26.874 -26.685 207.047  1.00  0.00      ACHN H
ATOM     60  CB  ASN A 338     -27.104 -27.932 213.924  1.00 22.21      ACHN C
ATOM     61  CG  ASN A 338     -27.516 -26.794 212.993  1.00 22.29      ACHN C
ATOM     62  OD1 ASN A 338     -26.729 -26.220 212.212  1.00 22.43      ACHN O
ATOM     63  ND2 ASN A 338     -28.806 -26.446 213.109  1.00 20.65      ACHN N
ATOM     64 1HB  ASN A 338     -27.904 -28.678 213.960  1.00  0.00      ACHN H
ATOM     65 2HB  ASN A 338     -27.008 -27.522 214.938  1.00  0.00      ACHN H
ATOM     66 1HD2 ASN A 338     -29.188 -25.642 212.602  1.00  0.00      ACHN H
ATOM     67 2HD2 ASN A 338     -29.391 -26.846 213.838  1.00  0.00      ACHN H
ATOM     68  CB  ASP A 342     -24.421 -36.725 208.085  1.00 21.99      ACHN C
ATOM     69  CG  ASP A 342     -25.079 -36.210 206.788  1.00 22.35      ACHN C
ATOM     70  OD1 ASP A 342     -26.300 -35.851 206.797  1.00 20.72      ACHN O
ATOM     71  OD2 ASP A 342     -24.333 -36.136 205.768  1.00 23.49      ACHN O1-
ATOM     72 1HB  ASP A 342     -23.760 -35.922 208.431  1.00  0.00      ACHN H
ATOM     73 2HB  ASP A 342     -23.777 -37.567 207.835  1.00  0.00      ACHN H
ATOM     74  CA  ALA A 344     -29.958 -38.459 206.119  1.00 24.73      ACHN C
ATOM     75  C   ALA A 344     -29.365 -37.358 205.278  1.00 25.09      ACHN C
ATOM     76  O   ALA A 344     -28.691 -36.483 205.913  1.00  0.00      ACHN O
ATOM     77  CB  ALA A 344     -31.399 -38.100 206.421  1.00 24.24      ACHN C
ATOM     78  OXT ALA A 344     -29.605 -37.385 204.045  1.00  0.00      ACHN O1-
ATOM     79  HA  ALA A 344     -29.848 -39.399 205.580  1.00  0.00      ACHN H
ATOM     80 1HB  ALA A 344     -31.891 -38.849 207.048  1.00  0.00      ACHN H
ATOM     81 2HB  ALA A 344     -31.421 -37.122 206.912  1.00  0.00      ACHN H
ATOM     82 3HB  ALA A 344     -31.956 -38.022 205.485  1.00  0.00      ACHN H
TER      83      ALA A 344
ATOM     84  CB  THR C 335     -27.865 -21.066 207.966  1.00 23.42      CCHN C
ATOM     85  OG1 THR C 335     -29.001 -21.519 208.748  1.00 24.34      CCHN O
ATOM     86  CG2 THR C 335     -26.851 -22.179 207.689  1.00 23.00      CCHN C
ATOM     87  HB  THR C 335     -28.262 -20.708 207.010  1.00  0.00      CCHN H
ATOM     88  HG1 THR C 335     -29.429 -22.221 208.229  1.00  0.00      CCHN H
ATOM     89 1HG2 THR C 335     -27.348 -23.112 207.415  1.00  0.00      CCHN H
ATOM     90 2HG2 THR C 335     -26.215 -21.896 206.846  1.00  0.00      CCHN H
ATOM     91 3HG2 THR C 335     -26.199 -22.450 208.523  1.00  0.00      CCHN H
ATOM     92  N   GLY C 338     -32.859 -20.825 213.334  1.00 22.70      CCHN N
ATOM     93  CA  GLY C 338     -32.577 -21.389 214.630  1.00 23.50      CCHN C
ATOM     94  C   GLY C 338     -31.955 -22.767 214.626  1.00 24.14      CCHN C
ATOM     95  O   GLY C 338     -32.126 -23.623 213.780  1.00 24.00      CCHN O
ATOM     96  HN  GLY C 338     -33.827 -20.736 213.024  1.00  0.00      CCHN H
ATOM     97 1HA  GLY C 338     -33.470 -21.371 215.258  1.00  0.00      CCHN H
ATOM     98 2HA  GLY C 338     -31.824 -20.767 215.108  1.00  0.00      CCHN H
ATOM     99  CB  GLU C 354     -29.978 -32.165 207.931  1.00 22.38      CCHN C
ATOM    100  CG  GLU C 354     -28.648 -31.644 207.341  1.00 21.52      CCHN C
ATOM    101  CD  GLU C 354     -28.160 -32.548 206.224  1.00 22.76      CCHN C
ATOM    102  OE1 GLU C 354     -28.082 -33.806 206.483  1.00 22.57      CCHN O
ATOM    103  OE2 GLU C 354     -27.861 -32.033 205.117  1.00 23.15      CCHN O1-
ATOM    104 1HB  GLU C 354     -29.800 -32.731 208.850  1.00  0.00      CCHN H
ATOM    105 2HB  GLU C 354     -30.434 -32.861 207.216  1.00  0.00      CCHN H
ATOM    106 1HG  GLU C 354     -28.726 -30.635 206.938  1.00  0.00      CCHN H
ATOM    107 2HG  GLU C 354     -27.881 -31.605 208.121  1.00  0.00      CCHN H
ATOM    108  CB  ARG C 357     -35.920 -33.035 205.112  1.00 22.16      CCHN C
ATOM    109  CG  ARG C 357     -35.274 -34.279 205.730  1.00 22.66      CCHN C
ATOM    110  CD  ARG C 357     -34.178 -34.865 204.859  1.00 23.36      CCHN C
ATOM    111  NE  ARG C 357     -33.106 -33.916 204.653  1.00 23.04      CCHN N
ATOM    112  CZ  ARG C 357     -31.871 -34.312 204.261  1.00 27.46      CCHN C
ATOM    113  NH1 ARG C 357     -31.667 -35.612 204.035  1.00 26.40      CCHN N
ATOM    114  NH2 ARG C 357     -30.890 -33.434 204.147  1.00 23.92      CCHN N1+
ATOM    115 1HB  ARG C 357     -36.383 -33.287 204.151  1.00  0.00      CCHN H
ATOM    116 2HB  ARG C 357     -35.182 -32.263 204.916  1.00  0.00      CCHN H
ATOM    117 1HG  ARG C 357     -34.849 -34.059 206.716  1.00  0.00      CCHN H
ATOM    118 2HG  ARG C 357     -36.002 -35.085 205.855  1.00  0.00      CCHN H
ATOM    119 1HD  ARG C 357     -33.765 -35.734 205.369  1.00  0.00      CCHN H
ATOM    120 2HD  ARG C 357     -34.603 -35.219 203.908  1.00  0.00      CCHN H
ATOM    121  HE  ARG C 357     -33.365 -32.996 204.283  1.00  0.00      CCHN H
ATOM    122 1HH1 ARG C 357     -30.743 -35.989 203.843  1.00  0.00      CCHN H
ATOM    123 2HH1 ARG C 357     -32.442 -36.235 203.855  1.00  0.00      CCHN H
ATOM    124 1HH2 ARG C 357     -29.923 -33.790 203.977  1.00  0.00      CCHN H
ATOM    125 2HH2 ARG C 357     -30.991 -32.461 204.422  1.00  0.00      CCHN H
TER     126      ARG C 357
ATOM    127  CB  ASN D 350     -21.479 -26.286 210.865  1.00 22.37      DCHN C
ATOM    128  CG  ASN D 350     -21.821 -25.703 212.226  1.00 22.42      DCHN C
ATOM    129  OD1 ASN D 350     -21.021 -24.978 212.822  1.00 23.27      DCHN O
ATOM    130  ND2 ASN D 350     -23.059 -25.969 212.690  1.00 22.37      DCHN N
ATOM    131 1HB  ASN D 350     -21.251 -25.429 210.238  1.00  0.00      DCHN H
ATOM    132 2HB  ASN D 350     -22.285 -26.833 210.379  1.00  0.00      DCHN H
ATOM    133 1HD2 ASN D 350     -23.381 -25.505 213.546  1.00  0.00      DCHN H
ATOM    134 2HD2 ASN D 350     -23.645 -26.655 212.220  1.00  0.00      DCHN H
TER     135      ASN D 350
HETATM  136 MN1  OEC     1     -25.121 -35.513 203.755  1.00 22.62      OECXMn2+
HETATM  137 MN2  OEC     1     -27.428 -35.181 205.204  1.00 22.88      OECXMn2+
HETATM  138 MN3  OEC     1     -27.308 -33.151 203.265  1.00 23.49      OECXMn2+
HETATM  139 MN4  OEC     1     -27.592 -33.326 200.565  1.00 26.26      OECXMn2+
HETATM  140 CA1  OEC     1     -28.288 -36.285 202.245  1.00 24.57      OECXCa2+
HETATM  141  O1  OEC     1     -26.681 -36.418 204.067  1.00 22.48      OECX O1-
HETATM  142  O2  OEC     1     -28.522 -34.591 203.934  1.00 25.22      OECX O1-
HETATM  143  O3  OEC     1     -26.112 -34.115 204.492  1.00 23.27      OECX O1-
HETATM  144  O4  OEC     1     -28.492 -32.640 202.026  1.00 26.62      OECX O1-
HETATM  145  O5  OEC     1     -26.723 -34.476 201.651  1.00 24.13      OECX O1-
HETATM  146  HO4 OEC     1     -29.802 -31.737 201.922  1.00  0.00      OECX H
HETATM  147  O   HOH 0  49     -30.542 -28.218 205.843  1.00 24.15      WATR O
HETATM  148  H1  HOH 0  49     -30.659 -27.583 205.118  1.00  0.00      WATR H
HETATM  149  H2  HOH 0  49     -29.894 -27.456 207.247  1.00  0.00      WATR H
HETATM  150  O   HOH 0  53     -29.495 -27.050 208.060  1.00 20.44      WATR O
HETATM  151  H1  HOH 0  53     -28.749 -27.643 208.278  1.00  0.00      WATR H
HETATM  152  H2  HOH 0  53     -30.158 -25.828 208.970  1.00  0.00      WATR H
HETATM  153  O   HOH 0  55     -27.131 -25.344 209.827  1.00 34.79      WATR O
HETATM  154  H1  HOH 0  55     -26.399 -25.297 209.099  1.00  0.00      WATR H
HETATM  155  H2  HOH 0  55     -26.860 -25.775 210.715  1.00  0.00      WATR H
HETATM  156  O   HOH 0  76     -30.443 -30.974 201.844  1.00 23.89      WATR O
HETATM  157  H1  HOH 0  76     -29.897 -30.301 201.364  1.00  0.00      WATR H
HETATM  158  H2  HOH 0  76     -30.028 -30.479 203.459  1.00  0.00      WATR H
HETATM  159  O   HOH 0  77     -28.241 -38.728 202.150  1.00 27.39      WATR O
HETATM  160  H1  HOH 0  77     -27.965 -39.312 201.422  1.00  0.00      WATR H
HETATM  161  H2  HOH 0  77     -28.980 -39.164 202.618  1.00  0.00      WATR H
HETATM  162  O   HOH 0  78     -26.865 -36.772 200.332  1.00 26.05      WATR O
HETATM  163  H1  HOH 0  78     -26.224 -37.371 200.776  1.00  0.00      WATR H
HETATM  164  H2  HOH 0  78     -26.485 -35.869 200.461  1.00  0.00      WATR H
HETATM  165  O   HOH 0  81     -30.110 -24.232 211.883  1.00 35.82      WATR O
HETATM  166  H1  HOH 0  81     -28.746 -23.403 211.297  1.00  0.00      WATR H
HETATM  167  H2  HOH 0  81     -30.838 -23.992 212.491  1.00  0.00      WATR H
HETATM  168  O   HOH 0 124     -26.536 -34.019 198.869  1.00 29.00      WATR O
HETATM  169  H1  HOH 0 124     -26.936 -34.649 198.223  1.00  0.00      WATR H
HETATM  170  H2  HOH 0 124     -26.116 -33.260 198.415  1.00  0.00      WATR H
HETATM  171  O   HOH 0 125     -28.431 -31.832 199.278  1.00 22.35      WATR O
HETATM  172  H1  HOH 0 125     -29.338 -32.002 198.971  1.00  0.00      WATR H
HETATM  173  H2  HOH 0 125     -28.442 -30.931 199.719  1.00  0.00      WATR H
HETATM  174  O   HOH 0 478     -30.713 -25.109 209.405  1.00 48.29      WATR O
HETATM  175  H1  HOH 0 478     -30.482 -24.585 211.033  1.00  0.00      WATR H
HETATM  176  H2  HOH 0 478     -31.601 -25.267 209.054  1.00  0.00      WATR H
HETATM  177  O   HOH 0 539     -29.789 -30.353 204.413  1.00 24.55      WATR O
HETATM  178  H1  HOH 0 539     -30.147 -29.002 205.384  1.00  0.00      WATR H
HETATM  179  H2  HOH 0 539     -28.936 -30.816 204.563  1.00  0.00      WATR H
HETATM  180  O   HOH 0 651     -28.000 -23.123 210.705  1.00 35.35      WATR O
HETATM  181  H1  HOH 0 651     -27.467 -24.393 210.095  1.00  0.00      WATR H
HETATM  182  H2  HOH 0 651     -28.425 -22.553 210.021  1.00  0.00      WATR H
ENDMDL
MODEL        6
ATOM      1  N   ASP A  61     -30.511 -26.370 200.040  1.00 21.15      ACHN N
ATOM      2  CA  ASP A  61     -30.264 -27.069 201.288  1.00 21.56      ACHN C
ATOM      3  C   ASP A  61     -31.173 -26.551 202.358  1.00 21.71      ACHN C
ATOM      4  O   ASP A  61     -31.230 -26.913 203.517  1.00 21.78      ACHN O
ATOM      5  CB  ASP A  61     -28.800 -27.277 201.688  1.00 21.80      ACHN C
ATOM      6  CG  ASP A  61     -28.168 -28.406 200.850  1.00 22.68      ACHN C
ATOM      7  OD1 ASP A  61     -28.964 -29.279 200.360  1.00 23.26      ACHN O
ATOM      8  OD2 ASP A  61     -26.934 -28.374 200.700  1.00 24.86      ACHN O1-
ATOM      9  HN  ASP A  61     -29.831 -25.639 199.830  1.00  0.00      ACHN H
ATOM     10  HA  ASP A  61     -30.581 -28.122 201.219  1.00  0.00      ACHN H
ATOM     11 1HB  ASP A  61     -28.208 -26.365 201.581  1.00  0.00      ACHN H
ATOM     12 2HB  ASP A  61     -28.764 -27.596 202.738  1.00  0.00      ACHN H
ATOM     13  CB  ASP A 170     -30.890 -36.084 198.794  1.00 21.68      ACHN C
ATOM     14  CG  ASP A 170     -30.190 -35.658 200.103  1.00 22.58      ACHN C
ATOM     15  OD1 ASP A 170     -30.468 -36.372 201.105  1.00 23.88      ACHN O
ATOM     16  OD2 ASP A 170     -29.310 -34.759 200.071  1.00 23.14      ACHN O1-
ATOM     17 1HB  ASP A 170     -31.937 -36.329 199.002  1.00  0.00      ACHN H
ATOM     18 2HB  ASP A 170     -30.403 -37.032 198.542  1.00  0.00      ACHN H
ATOM     19  CB  GLU A 189     -23.556 -40.557 202.383  1.00 21.61      ACHN C
ATOM     20  CG  GLU A 189     -23.316 -39.138 202.929  1.00 23.95      ACHN C
ATOM     21  CD  GLU A 189     -24.355 -38.097 202.539  1.00 24.58      ACHN C
ATOM     22  OE1 GLU A 189     -25.367 -38.460 201.892  1.00 26.37      ACHN O
ATOM     23  OE2 GLU A 189     -24.105 -36.914 202.923  1.00 25.15      ACHN O1-
ATOM     24 1HB  GLU A 189     -23.678 -40.546 201.294  1.00  0.00      ACHN H
ATOM     25 2HB  GLU A 189     -24.484 -40.962 202.798  1.00  0.00      ACHN H
ATOM     26 1HG  GLU A 189     -23.289 -39.152 204.023  1.00  0.00      ACHN H
ATOM     27 2HG  GLU A 189     -22.350 -38.717 202.637  1.00  0.00      ACHN H
ATOM     28  ND1 HIS A 332     -21.369 -33.835 203.860  1.00 19.15      ACHN N
ATOM     29  CG  HIS A 332     -21.609 -33.423 202.565  1.00 20.35      ACHN C
ATOM     30  CB  HIS A 332     -20.650 -32.716 201.676  1.00 20.37      ACHN C
ATOM     31  NE2 HIS A 332     -23.448 -34.358 203.430  1.00 20.03      ACHN N
ATOM     32  CD2 HIS A 332     -22.915 -33.759 202.316  1.00 19.86      ACHN C
ATOM     33  CE1 HIS A 332     -22.496 -34.377 204.348  1.00 22.82      ACHN C
ATOM     34  HD1 HIS A 332     -20.512 -33.725 204.409  1.00  0.00      ACHN H
ATOM     35 1HB  HIS A 332     -21.177 -32.580 200.734  1.00  0.00      ACHN H
ATOM     36 2HB  HIS A 332     -19.781 -33.339 201.446  1.00  0.00      ACHN H
ATOM     37  HD2 HIS A 332     -23.506 -33.587 201.429  1.00  0.00      ACHN H
ATOM     38  HE1 HIS A 332     -22.600 -34.774 205.343  1.00  0.00      ACHN H
ATOM     39  CB  GLU A 333     -24.224 -29.599 202.840  1.00 21.00      ACHN C
ATOM     40  CG  GLU A 333     -24.574 -30.306 201.532  1.00 21.57      ACHN C
ATOM     41  CD  GLU A 333     -25.675 -31.342 201.635  1.00 21.75      ACHN C
ATOM     42  OE1 GLU A 333     -26.068 -31.701 202.780  1.00 24.22      ACHN O
ATOM     43  OE2 GLU A 333     -26.054 -31.826 200.524  1.00 22.07      ACHN O1-
ATOM     44 1HB  GLU A 333     -24.151 -30.335 203.635  1.00  0.00      ACHN H
ATOM     45 2HB  GLU A 333     -25.034 -28.911 203.104  1.00  0.00      ACHN H
ATOM     46 1HG  GLU A 333     -24.870 -29.599 200.755  1.00  0.00      ACHN H
ATOM     47 2HG  GLU A 333     -23.748 -30.900 201.125  1.00  0.00      ACHN H
ATOM     48  N   ASN A 335     -22.490 -25.638 205.878  1.00 20.40      ACHN N
ATOM     49  CA  ASN A 335     -23.295 -24.898 206.802  1.00 20.97      ACHN C
ATOM     50  C   ASN A 335     -24.630 -25.557 207.187  1.00 21.34      ACHN C
ATOM     51  O   ASN A 335     -25.457 -24.942 207.921  1.00 21.67      ACHN O
ATOM     52  HN  ASN A 335     -22.811 -25.677 204.912  1.00  0.00      ACHN H
ATOM     53  HA  ASN A 335     -22.810 -24.712 207.767  1.00  0.00      ACHN H
ATOM     54  N   ALA A 336     -24.835 -26.786 206.711  1.00 21.01      ACHN N
ATOM     55  CA  ALA A 336     -26.102 -27.442 206.902  1.00 21.41      ACHN C
ATOM     56  C   ALA A 336     -26.246 -28.390 208.056  1.00 21.66      ACHN C
ATOM     57  O   ALA A 336     -27.354 -28.742 208.411  1.00 21.57      ACHN O
ATOM     58  HN  ALA A 336     -24.076 -27.251 206.195  1.00  0.00      ACHN H
ATOM     59  HA  ALA A 336     -26.875 -26.682 207.038  1.00  0.00      ACHN H
ATOM     60  CB  ASN A 338     -27.104 -27.932 213.922  1.00 22.21      ACHN C
ATOM     61  CG  ASN A 338     -27.507 -26.787 212.995  1.00 22.29      ACHN C
ATOM     62  OD1 ASN A 338     -26.714 -26.204 212.227  1.00 22.43      ACHN O
ATOM     63  ND2 ASN A 338     -28.798 -26.439 213.101  1.00 20.65      ACHN N
ATOM     64 1HB  ASN A 338     -27.905 -28.677 213.947  1.00  0.00      ACHN H
ATOM     65 2HB  ASN A 338     -27.014 -27.527 214.938  1.00  0.00      ACHN H
ATOM     66 1HD2 ASN A 338     -29.175 -25.634 212.593  1.00  0.00      ACHN H
ATOM     67 2HD2 ASN A 338     -29.393 -26.850 213.815  1.00  0.00      ACHN H
ATOM     68  CB  ASP A 342     -24.420 -36.730 208.087  1.00 21.99      ACHN C
ATOM     69  CG  ASP A 342     -25.100 -36.189 206.806  1.00 22.35      ACHN C
ATOM     70  OD1 ASP A 342     -26.335 -35.881 206.853  1.00 20.72      ACHN O
ATOM     71  OD2 ASP A 342     -24.356 -36.054 205.800  1.00 23.49      ACHN O1-
ATOM     72 1HB  ASP A 342     -23.745 -35.939 208.433  1.00  0.00      ACHN H
ATOM     73 2HB  ASP A 342     -23.795 -37.580 207.816  1.00  0.00      ACHN H
ATOM     74  CA  ALA A 344     -29.998 -38.578 206.112  1.00 24.73      ACHN C
ATOM     75  C   ALA A 344     -29.497 -37.470 205.224  1.00 25.09      ACHN C
ATOM     76  O   ALA A 344     -29.015 -36.478 205.823  1.00  0.00      ACHN O
ATOM     77  CB  ALA A 344     -31.455 -38.257 206.406  1.00 24.24      ACHN C
ATOM     78  OXT ALA A 344     -29.688 -37.577 203.974  1.00  0.00      ACHN O1-
ATOM     79  HA  ALA A 344     -29.835 -39.537 205.623  1.00  0.00      ACHN H
ATOM     80 1HB  ALA A 344     -31.931 -38.960 207.098  1.00  0.00      ACHN H
ATOM     81 2HB  ALA A 344     -31.497 -37.241 206.805  1.00  0.00      ACHN H
ATOM     82 3HB  ALA A 344     -32.012 -38.271 205.466  1.00  0.00      ACHN H
TER      83      ALA A 344
ATOM     84  CB  THR C 335     -27.863 -21.066 207.964  1.00 23.42      CCHN C
ATOM     85  OG1 THR C 335     -28.999 -21.522 208.746  1.00 24.34      CCHN O
ATOM     86  CG2 THR C 335     -26.847 -22.179 207.688  1.00 23.00      CCHN C
ATOM     87  HB  THR C 335     -28.259 -20.709 207.009  1.00  0.00      CCHN H
ATOM     88  HG1 THR C 335     -29.419 -22.231 208.230  1.00  0.00      CCHN H
ATOM     89 1HG2 THR C 335     -27.343 -23.111 207.411  1.00  0.00      CCHN H
ATOM     90 2HG2 THR C 335     -26.211 -21.894 206.845  1.00  0.00      CCHN H
ATOM     91 3HG2 THR C 335     -26.196 -22.450 208.521  1.00  0.00      CCHN H
ATOM     92  N   GLY C 338     -32.859 -20.824 213.334  1.00 22.70      CCHN N
ATOM     93  CA  GLY C 338     -32.576 -21.389 214.630  1.00 23.50      CCHN C
ATOM     94  C   GLY C 338     -31.956 -22.768 214.626  1.00 24.14      CCHN C
ATOM     95  O   GLY C 338     -32.131 -23.622 213.781  1.00 24.00      CCHN O
ATOM     96  HN  GLY C 338     -33.826 -20.740 213.023  1.00  0.00      CCHN H
ATOM     97 1HA  GLY C 338     -33.469 -21.372 215.257  1.00  0.00      CCHN H
ATOM     98 2HA  GLY C 338     -31.823 -20.767 215.109  1.00  0.00      CCHN H
ATOM     99  CB  GLU C 354     -29.949 -32.113 207.859  1.00 22.38      CCHN C
ATOM    100  CG  GLU C 354     -28.718 -31.516 207.136  1.00 21.52      CCHN C
ATOM    101  CD  GLU C 354     -28.210 -32.480 206.073  1.00 22.76      CCHN C
ATOM    102  OE1 GLU C 354     -28.108 -33.700 206.448  1.00 22.57      CCHN O
ATOM    103  OE2 GLU C 354     -27.944 -32.029 204.926  1.00 23.15      CCHN O1-
ATOM    104 1HB  GLU C 354     -29.656 -32.652 208.764  1.00  0.00      CCHN H
ATOM    105 2HB  GLU C 354     -30.423 -32.847 207.195  1.00  0.00      CCHN H
ATOM    106 1HG  GLU C 354     -28.932 -30.563 206.650  1.00  0.00      CCHN H
ATOM    107 2HG  GLU C 354     -27.911 -31.329 207.851  1.00  0.00      CCHN H
ATOM    108  CB  ARG C 357     -35.915 -33.035 205.117  1.00 22.16      CCHN C
ATOM    109  CG  ARG C 357     -35.249 -34.262 205.748  1.00 22.66      CCHN C
ATOM    110  CD  ARG C 357     -34.197 -34.889 204.851  1.00 23.36      CCHN C
ATOM    111  NE  ARG C 357     -33.113 -33.982 204.562  1.00 23.04      CCHN N
ATOM    112  CZ  ARG C 357     -31.884 -34.433 204.170  1.00 27.46      CCHN C
ATOM    113  NH1 ARG C 357     -31.718 -35.758 204.063  1.00 26.40      CCHN N
ATOM    114  NH2 ARG C 357     -30.898 -33.593 203.960  1.00 23.92      CCHN N1+
ATOM    115 1HB  ARG C 357     -36.382 -33.310 204.163  1.00  0.00      CCHN H
ATOM    116 2HB  ARG C 357     -35.184 -32.263 204.903  1.00  0.00      CCHN H
ATOM    117 1HG  ARG C 357     -34.783 -34.011 206.707  1.00  0.00      CCHN H
ATOM    118 2HG  ARG C 357     -35.973 -35.060 205.929  1.00  0.00      CCHN H
ATOM    119 1HD  ARG C 357     -33.780 -35.748 205.375  1.00  0.00      CCHN H
ATOM    120 2HD  ARG C 357     -34.675 -35.272 203.937  1.00  0.00      CCHN H
ATOM    121  HE  ARG C 357     -33.356 -33.072 204.160  1.00  0.00      CCHN H
ATOM    122 1HH1 ARG C 357     -30.817 -36.166 203.819  1.00  0.00      CCHN H
ATOM    123 2HH1 ARG C 357     -32.513 -36.364 203.907  1.00  0.00      CCHN H
ATOM    124 1HH2 ARG C 357     -29.845 -33.943 203.845  1.00  0.00      CCHN H
ATOM    125 2HH2 ARG C 357     -31.055 -32.606 204.117  1.00  0.00      CCHN H
TER     126      ARG C 357
ATOM    127  CB  ASN D 350     -21.478 -26.286 210.864  1.00 22.37      DCHN C
ATOM    128  CG  ASN D 350     -21.820 -25.702 212.225  1.00 22.42      DCHN C
ATOM    129  OD1 ASN D 350     -21.020 -24.977 212.822  1.00 23.27      DCHN O
ATOM    130  ND2 ASN D 350     -23.057 -25.969 212.689  1.00 22.37      DCHN N
ATOM    131 1HB  ASN D 350     -21.251 -25.430 210.236  1.00  0.00      DCHN H
ATOM    132 2HB  ASN D 350     -22.284 -26.834 210.378  1.00  0.00      DCHN H
ATOM    133 1HD2 ASN D 350     -23.383 -25.502 213.541  1.00  0.00      DCHN H
ATOM    134 2HD2 ASN D 350     -23.646 -26.651 212.213  1.00  0.00      DCHN H
TER     135      ASN D 350
HETATM  136 MN1  OEC     1     -25.211 -35.393 203.680  1.00 22.62      OECXMn2+
HETATM  137 MN2  OEC     1     -27.462 -35.168 205.282  1.00 22.88      OECXMn2+
HETATM  138 MN3  OEC     1     -27.355 -33.231 203.150  1.00 23.49      OECXMn2+
HETATM  139 MN4  OEC     1     -27.711 -33.179 200.406  1.00 26.26      OECXMn2+
HETATM  140 CA1  OEC     1     -28.277 -36.265 202.309  1.00 24.57      OECXCa2+
HETATM  141  O1  OEC     1     -26.701 -36.387 204.116  1.00 22.48      OECX O1-
HETATM  142  O2  OEC     1     -28.547 -34.493 203.831  1.00 25.22      OECX O1-
HETATM  143  O3  OEC     1     -26.037 -33.958 204.363  1.00 23.27      OECX O1-
HETATM  144  O4  OEC     1     -28.572 -32.510 202.113  1.00 26.62      OECX O1-
HETATM  145  O5  OEC     1     -26.731 -34.367 201.910  1.00 24.13      OECX O1-
HETATM  146  O   HOH 0  49     -30.579 -28.262 205.822  1.00 24.15      WATR O
HETATM  147  H1  HOH 0  49     -30.736 -27.573 205.154  1.00  0.00      WATR H
HETATM  148  H2  HOH 0  49     -30.028 -28.906 205.293  1.00  0.00      WATR H
HETATM  149  O   HOH 0  53     -29.527 -27.071 208.023  1.00 20.44      WATR O
HETATM  150  H1  HOH 0  53     -28.769 -27.649 208.241  1.00  0.00      WATR H
HETATM  151  H2  HOH 0  53     -29.931 -27.494 207.217  1.00  0.00      WATR H
HETATM  152  O   HOH 0  55     -27.105 -25.351 209.819  1.00 34.79      WATR O
HETATM  153  H1  HOH 0  55     -26.373 -25.302 209.077  1.00  0.00      WATR H
HETATM  154  H2  HOH 0  55     -26.830 -25.784 210.700  1.00  0.00      WATR H
HETATM  155  O   HOH 0  76     -30.462 -30.907 201.869  1.00 23.89      WATR O
HETATM  156  H1  HOH 0  76     -29.920 -30.287 201.329  1.00  0.00      WATR H
HETATM  157  H2  HOH 0  76     -29.788 -31.665 202.021  1.00  0.00      WATR H
HETATM  158  O   HOH 0  77     -28.200 -38.715 202.141  1.00 27.39      WATR O
HETATM  159  H1  HOH 0  77     -28.008 -39.337 201.418  1.00  0.00      WATR H
HETATM  160  H2  HOH 0  77     -28.960 -39.049 202.657  1.00  0.00      WATR H
HETATM  161  O   HOH 0  78     -26.817 -36.694 200.403  1.00 26.05      WATR O
HETATM  162  H1  HOH 0  78     -26.178 -37.268 200.897  1.00  0.00      WATR H
HETATM  163  H2  HOH 0  78     -26.414 -35.802 200.395  1.00  0.00      WATR H
HETATM  164  O   HOH 0  81     -30.117 -24.247 211.852  1.00 35.82      WATR O
HETATM  165  H1  HOH 0  81     -30.479 -24.614 211.001  1.00  0.00      WATR H
HETATM  166  H2  HOH 0  81     -30.850 -24.021 212.458  1.00  0.00      WATR H
HETATM  167  O   HOH 0 124     -26.458 -34.119 198.795  1.00 29.00      WATR O
HETATM  168  H1  HOH 0 124     -26.872 -34.772 198.178  1.00  0.00      WATR H
HETATM  169  H2  HOH 0 124     -26.000 -33.433 198.273  1.00  0.00      WATR H
HETATM  170  O   HOH 0 125     -28.399 -31.551 198.981  1.00 22.35      WATR O
HETATM  171  H1  HOH 0 125     -29.282 -31.696 198.596  1.00  0.00      WATR H
HETATM  172  H2  HOH 0 125     -28.467 -30.702 199.511  1.00  0.00      WATR H
HETATM  173  O   HOH 0 478     -30.719 -25.146 209.389  1.00 48.29      WATR O
HETATM  174  H1  HOH 0 478     -30.174 -25.869 208.939  1.00  0.00      WATR H
HETATM  175  H2  HOH 0 478     -31.610 -25.288 209.035  1.00  0.00      WATR H
HETATM  176  O   HOH 0 539     -29.265 -29.760 204.074  1.00 24.55      WATR O
HETATM  177  H1  HOH 0 539     -29.792 -30.144 203.328  1.00  0.00      WATR H
HETATM  178  H2  HOH 0 539     -28.636 -30.479 204.316  1.00  0.00      WATR H
HETATM  179  O   HOH 0 651     -27.989 -23.121 210.711  1.00 35.35      WATR O1+
HETATM  180  H1  HOH 0 651     -27.438 -24.406 210.089  1.00  0.00      WATR H
HETATM  181  H2  HOH 0 651     -28.741 -23.414 211.287  1.00  0.00      WATR H
HETATM  182  H   HOH 0 651     -28.411 -22.554 210.025  1.00  0.00           H
ENDMDL
MODEL        7
ATOM      1  CB  ASP A 170     -30.692 -35.934 198.902  1.00 21.68      ACHN C
ATOM      2  CG  ASP A 170     -29.851 -35.323 200.044  1.00 22.58      ACHN C
ATOM      3  OD1 ASP A 170     -30.008 -35.808 201.178  1.00 23.88      ACHN O
ATOM      4  OD2 ASP A 170     -28.942 -34.467 199.717  1.00 23.14      ACHN O1-
ATOM      5 1HB  ASP A 170     -31.690 -36.171 199.281  1.00  0.00      ACHN H
ATOM      6 2HB  ASP A 170     -30.203 -36.887 198.675  1.00  0.00      ACHN H
ATOM      7  CB  GLU A 189     -23.576 -40.593 202.327  1.00 21.61      ACHN C
ATOM      8  CG  GLU A 189     -23.393 -39.154 202.838  1.00 23.95      ACHN C
ATOM      9  CD  GLU A 189     -24.427 -38.086 202.497  1.00 24.58      ACHN C
ATOM     10  OE1 GLU A 189     -25.484 -38.278 201.866  1.00 26.37      ACHN O
ATOM     11  OE2 GLU A 189     -24.073 -36.929 202.955  1.00 25.15      ACHN O1-
ATOM     12 1HB  GLU A 189     -23.660 -40.625 201.234  1.00  0.00      ACHN H
ATOM     13 2HB  GLU A 189     -24.503 -41.013 202.733  1.00  0.00      ACHN H
ATOM     14 1HG  GLU A 189     -23.353 -39.150 203.932  1.00  0.00      ACHN H
ATOM     15 2HG  GLU A 189     -22.436 -38.716 202.539  1.00  0.00      ACHN H
ATOM     16  ND1 HIS A 332     -21.317 -33.788 203.914  1.00 19.15      ACHN N
ATOM     17  CG  HIS A 332     -21.593 -33.425 202.612  1.00 20.35      ACHN C
ATOM     18  CB  HIS A 332     -20.660 -32.718 201.690  1.00 20.37      ACHN C
ATOM     19  NE2 HIS A 332     -23.379 -34.392 203.555  1.00 20.03      ACHN N
ATOM     20  CD2 HIS A 332     -22.889 -33.816 202.400  1.00 19.86      ACHN C
ATOM     21  CE1 HIS A 332     -22.397 -34.353 204.452  1.00 22.82      ACHN C
ATOM     22  HD1 HIS A 332     -20.443 -33.655 204.441  1.00  0.00      ACHN H
ATOM     23 1HB  HIS A 332     -21.204 -32.589 200.756  1.00  0.00      ACHN H
ATOM     24 2HB  HIS A 332     -19.796 -33.345 201.453  1.00  0.00      ACHN H
ATOM     25  HD2 HIS A 332     -23.496 -33.714 201.514  1.00  0.00      ACHN H
ATOM     26  HE1 HIS A 332     -22.445 -34.730 205.458  1.00  0.00      ACHN H
ATOM     27  CB  GLU A 333     -24.235 -29.597 202.848  1.00 21.00      ACHN C
ATOM     28  CG  GLU A 333     -24.609 -30.388 201.583  1.00 21.57      ACHN C
ATOM     29  CD  GLU A 333     -25.752 -31.370 201.755  1.00 21.75      ACHN C
ATOM     30  OE1 GLU A 333     -26.083 -31.777 202.902  1.00 24.22      ACHN O
ATOM     31  OE2 GLU A 333     -26.279 -31.806 200.664  1.00 22.07      ACHN O1-
ATOM     32 1HB  GLU A 333     -24.176 -30.282 203.689  1.00  0.00      ACHN H
ATOM     33 2HB  GLU A 333     -25.032 -28.879 203.070  1.00  0.00      ACHN H
ATOM     34 1HG  GLU A 333     -24.853 -29.737 200.741  1.00  0.00      ACHN H
ATOM     35 2HG  GLU A 333     -23.798 -31.047 201.242  1.00  0.00      ACHN H
ATOM     36  CB  ASP A 342     -24.413 -36.718 208.098  1.00 21.99      ACHN C
ATOM     37  CG  ASP A 342     -25.049 -36.160 206.821  1.00 22.35      ACHN C
ATOM     38  OD1 ASP A 342     -26.276 -35.793 206.813  1.00 20.72      ACHN O
ATOM     39  OD2 ASP A 342     -24.291 -36.036 205.818  1.00 23.49      ACHN O1-
ATOM     40 1HB  ASP A 342     -23.736 -35.936 208.462  1.00  0.00      ACHN H
ATOM     41 2HB  ASP A 342     -23.784 -37.564 207.825  1.00  0.00      ACHN H
ATOM     42  CA  ALA A 344     -29.940 -38.418 206.110  1.00 24.73      ACHN C
ATOM     43  C   ALA A 344     -29.318 -37.319 205.277  1.00 25.09      ACHN C
ATOM     44  O   ALA A 344     -28.650 -36.446 205.933  1.00  0.00      ACHN O
ATOM     45  CB  ALA A 344     -31.380 -38.050 206.409  1.00 24.24      ACHN C
ATOM     46  OXT ALA A 344     -29.502 -37.343 204.037  1.00  0.00      ACHN O1-
ATOM     47  HA  ALA A 344     -29.843 -39.351 205.554  1.00  0.00      ACHN H
ATOM     48 1HB  ALA A 344     -31.873 -38.801 207.032  1.00  0.00      ACHN H
ATOM     49 2HB  ALA A 344     -31.404 -37.077 206.909  1.00  0.00      ACHN H
ATOM     50 3HB  ALA A 344     -31.940 -37.971 205.475  1.00  0.00      ACHN H
TER      51      ALA A 344
ATOM     52  CB  THR C 335     -27.877 -21.063 207.969  1.00 23.42      CCHN C
ATOM     53  OG1 THR C 335     -29.039 -21.481 208.721  1.00 24.34      CCHN O
ATOM     54  CG2 THR C 335     -26.881 -22.200 207.736  1.00 23.00      CCHN C
ATOM     55  HB  THR C 335     -28.233 -20.710 206.995  1.00  0.00      CCHN H
ATOM     56  HG1 THR C 335     -29.416 -22.247 208.256  1.00  0.00      CCHN H
ATOM     57 1HG2 THR C 335     -27.399 -23.113 207.433  1.00  0.00      CCHN H
ATOM     58 2HG2 THR C 335     -26.195 -21.930 206.929  1.00  0.00      CCHN H
ATOM     59 3HG2 THR C 335     -26.293 -22.490 208.610  1.00  0.00      CCHN H
ATOM     60  CB  GLU C 354     -29.949 -32.122 207.857  1.00 22.38      CCHN C
ATOM     61  CG  GLU C 354     -28.717 -31.572 207.087  1.00 21.52      CCHN C
ATOM     62  CD  GLU C 354     -28.216 -32.561 206.042  1.00 22.76      CCHN C
ATOM     63  OE1 GLU C 354     -28.080 -33.778 206.409  1.00 22.57      CCHN O
ATOM     64  OE2 GLU C 354     -27.950 -32.147 204.866  1.00 23.15      CCHN O1-
ATOM     65 1HB  GLU C 354     -29.637 -32.628 208.775  1.00  0.00      CCHN H
ATOM     66 2HB  GLU C 354     -30.443 -32.877 207.230  1.00  0.00      CCHN H
ATOM     67 1HG  GLU C 354     -28.915 -30.622 206.592  1.00  0.00      CCHN H
ATOM     68 2HG  GLU C 354     -27.890 -31.387 207.784  1.00  0.00      CCHN H
ATOM     69  CB  ARG C 357     -35.917 -33.037 205.115  1.00 22.16      CCHN C
ATOM     70  CG  ARG C 357     -35.220 -34.237 205.769  1.00 22.66      CCHN C
ATOM     71  CD  ARG C 357     -34.176 -34.884 204.875  1.00 23.36      CCHN C
ATOM     72  NE  ARG C 357     -33.088 -33.976 204.555  1.00 23.04      CCHN N
ATOM     73  CZ  ARG C 357     -31.925 -34.399 204.029  1.00 27.46      CCHN C
ATOM     74  NH1 ARG C 357     -31.751 -35.702 203.793  1.00 26.40      CCHN N
ATOM     75  NH2 ARG C 357     -30.959 -33.524 203.748  1.00 23.92      CCHN N1+
ATOM     76 1HB  ARG C 357     -36.399 -33.350 204.183  1.00  0.00      CCHN H
ATOM     77 2HB  ARG C 357     -35.213 -32.248 204.869  1.00  0.00      CCHN H
ATOM     78 1HG  ARG C 357     -34.750 -33.967 206.721  1.00  0.00      CCHN H
ATOM     79 2HG  ARG C 357     -35.931 -35.039 205.972  1.00  0.00      CCHN H
ATOM     80 1HD  ARG C 357     -33.753 -35.738 205.406  1.00  0.00      CCHN H
ATOM     81 2HD  ARG C 357     -34.655 -35.264 203.964  1.00  0.00      CCHN H
ATOM     82  HE  ARG C 357     -33.348 -33.026 204.272  1.00  0.00      CCHN H
ATOM     83 1HH1 ARG C 357     -30.834 -36.091 203.591  1.00  0.00      CCHN H
ATOM     84 2HH1 ARG C 357     -32.528 -36.349 203.849  1.00  0.00      CCHN H
ATOM     85 1HH2 ARG C 357     -30.017 -33.882 203.563  1.00  0.00      CCHN H
ATOM     86 2HH2 ARG C 357     -31.007 -32.567 204.089  1.00  0.00      CCHN H
TER      87      ARG C 357
HETATM   88 MN1  OEC     1     -24.988 -35.527 203.839  1.00 22.62      OECXMn2+
HETATM   89 MN2  OEC     1     -27.355 -35.217 205.255  1.00 22.88      OECXMn2+
HETATM   90 MN3  OEC     1     -27.261 -33.336 203.272  1.00 23.49      OECXMn2+
HETATM   91 MN4  OEC     1     -27.599 -33.200 200.435  1.00 26.26      OECXMn2+
HETATM   92 CA1  OEC     1     -27.919 -36.465 202.259  1.00 24.57      OECXCa2+
HETATM   93  O1  OEC     1     -26.556 -36.431 204.163  1.00 22.48      OECX O1-
HETATM   94  O2  OEC     1     -28.402 -34.640 203.868  1.00 25.22      OECX O1-
HETATM   95  O3  OEC     1     -26.101 -34.086 204.492  1.00 23.27      OECX O1-
HETATM   96  O4  OEC     1     -28.550 -32.734 201.936  1.00 26.62      OECX O1-
HETATM   97  O5  OEC     1     -26.639 -34.342 201.963  1.00 24.13      OECX O1-
HETATM   98  HO4 OEC     1     -29.222 -31.941 201.844  1.00  0.00      OECX H
HETATM   99  O   HOH 0  49     -30.525 -28.390 205.697  1.00 24.15      WATR O
HETATM  100  H1  HOH 0  49     -30.563 -27.663 205.041  1.00  0.00      WATR H
HETATM  101  H2  HOH 0  49     -30.200 -27.962 206.545  1.00  0.00      WATR H
HETATM  102  O   HOH 0  53     -29.722 -27.198 207.887  1.00 20.44      WATR O
HETATM  103  H1  HOH 0  53     -28.887 -27.500 208.297  1.00  0.00      WATR H
HETATM  104  H2  HOH 0  53     -30.030 -26.400 208.382  1.00  0.00      WATR H
HETATM  105  O   HOH 0  55     -27.343 -25.266 209.912  1.00 34.79      WATR O
HETATM  106  H1  HOH 0  55     -26.594 -25.181 209.281  1.00  0.00      WATR H
HETATM  107  H2  HOH 0  55     -26.942 -25.671 210.715  1.00  0.00      WATR H
HETATM  108  O   HOH 0  76     -30.213 -30.865 201.668  1.00 23.89      WATR O
HETATM  109  H1  HOH 0  76     -29.688 -30.198 201.134  1.00  0.00      WATR H
HETATM  110  H2  HOH 0  76     -30.144 -30.529 202.624  1.00  0.00      WATR H
HETATM  111  O   HOH 0  77     -28.268 -38.807 202.136  1.00 27.39      WATR O
HETATM  112  H1  HOH 0  77     -27.871 -39.429 201.502  1.00  0.00      WATR H
HETATM  113  H2  HOH 0  77     -28.943 -39.300 202.647  1.00  0.00      WATR H
HETATM  114  O   HOH 0  78     -27.261 -36.963 199.990  1.00 26.05      WATR O
HETATM  115  H1  HOH 0  78     -26.426 -37.467 200.031  1.00  0.00      WATR H
HETATM  116  H2  HOH 0  78     -27.268 -36.481 199.141  1.00  0.00      WATR H
HETATM  117  O   HOH 0  81     -30.259 -24.272 211.622  1.00 35.82      WATR O
HETATM  118  H1  HOH 0  81     -29.524 -23.601 211.514  1.00  0.00      WATR H
HETATM  119  H2  HOH 0  81     -30.897 -23.939 212.285  1.00  0.00      WATR H
HETATM  120  O   HOH 0 124     -26.420 -33.846 198.877  1.00 29.00      WATR O
HETATM  121  H1  HOH 0 124     -26.877 -34.292 198.135  1.00  0.00      WATR H
HETATM  122  H2  HOH 0 124     -25.876 -33.091 198.527  1.00  0.00      WATR H
HETATM  123  O   HOH 0 125     -28.381 -31.620 199.006  1.00 22.35      WATR O
HETATM  124  H1  HOH 0 125     -29.226 -31.751 198.536  1.00  0.00      WATR H
HETATM  125  H2  HOH 0 125     -28.402 -30.695 199.383  1.00  0.00      WATR H
HETATM  126  O   HOH 0 478     -30.792 -25.053 209.182  1.00 48.29      WATR O
HETATM  127  H1  HOH 0 478     -30.584 -24.784 210.123  1.00  0.00      WATR H
HETATM  128  H2  HOH 0 478     -31.758 -25.062 209.128  1.00  0.00      WATR H
HETATM  129  O   HOH 0 539     -29.845 -30.406 204.151  1.00 24.55      WATR O
HETATM  130  H1  HOH 0 539     -30.026 -29.640 204.775  1.00  0.00      WATR H
HETATM  131  H2  HOH 0 539     -28.974 -30.786 204.383  1.00  0.00      WATR H
HETATM  132  O   HOH 0 651     -28.159 -22.885 210.918  1.00 35.35      WATR O
HETATM  133  H1  HOH 0 651     -27.784 -23.714 210.515  1.00  0.00      WATR H
HETATM  134  H2  HOH 0 651     -28.532 -22.378 210.167  1.00  0.00      WATR H
ENDMDL
MODEL        8
ATOM      1  CB  ASP A 170     -30.857 -36.058 198.817  1.00 21.68      ACHN C
ATOM      2  CG  ASP A 170     -30.088 -35.601 200.070  1.00 22.58      ACHN C
ATOM      3  OD1 ASP A 170     -30.324 -36.250 201.123  1.00 23.88      ACHN O
ATOM      4  OD2 ASP A 170     -29.190 -34.719 199.943  1.00 23.14      ACHN O1-
ATOM      5 1HB  ASP A 170     -31.897 -36.276 199.081  1.00  0.00      ACHN H
ATOM      6 2HB  ASP A 170     -30.399 -37.019 198.562  1.00  0.00      ACHN H
ATOM      7  CB  GLU A 189     -23.558 -40.566 202.371  1.00 21.61      ACHN C
ATOM      8  CG  GLU A 189     -23.316 -39.147 202.909  1.00 23.95      ACHN C
ATOM      9  CD  GLU A 189     -24.355 -38.111 202.538  1.00 24.58      ACHN C
ATOM     10  OE1 GLU A 189     -25.386 -38.431 201.912  1.00 26.37      ACHN O
ATOM     11  OE2 GLU A 189     -24.077 -36.922 202.930  1.00 25.15      ACHN O1-
ATOM     12 1HB  GLU A 189     -23.672 -40.567 201.281  1.00  0.00      ACHN H
ATOM     13 2HB  GLU A 189     -24.485 -40.972 202.789  1.00  0.00      ACHN H
ATOM     14 1HG  GLU A 189     -23.272 -39.154 204.003  1.00  0.00      ACHN H
ATOM     15 2HG  GLU A 189     -22.356 -38.720 202.605  1.00  0.00      ACHN H
ATOM     16  ND1 HIS A 332     -21.334 -33.796 203.907  1.00 19.15      ACHN N
ATOM     17  CG  HIS A 332     -21.604 -33.422 202.607  1.00 20.35      ACHN C
ATOM     18  CB  HIS A 332     -20.662 -32.717 201.691  1.00 20.37      ACHN C
ATOM     19  NE2 HIS A 332     -23.401 -34.382 203.535  1.00 20.03      ACHN N
ATOM     20  CD2 HIS A 332     -22.903 -33.801 202.388  1.00 19.86      ACHN C
ATOM     21  CE1 HIS A 332     -22.425 -34.355 204.436  1.00 22.82      ACHN C
ATOM     22  HD1 HIS A 332     -20.464 -33.666 204.438  1.00  0.00      ACHN H
ATOM     23 1HB  HIS A 332     -21.203 -32.587 200.756  1.00  0.00      ACHN H
ATOM     24 2HB  HIS A 332     -19.799 -33.345 201.456  1.00  0.00      ACHN H
ATOM     25  HD2 HIS A 332     -23.510 -33.680 201.504  1.00  0.00      ACHN H
ATOM     26  HE1 HIS A 332     -22.485 -34.734 205.440  1.00  0.00      ACHN H
ATOM     27  CB  GLU A 333     -24.234 -29.584 202.854  1.00 21.00      ACHN C
ATOM     28  CG  GLU A 333     -24.591 -30.357 201.583  1.00 21.57      ACHN C
ATOM     29  CD  GLU A 333     -25.759 -31.308 201.715  1.00 21.75      ACHN C
ATOM     30  OE1 GLU A 333     -26.137 -31.659 202.887  1.00 24.22      ACHN O
ATOM     31  OE2 GLU A 333     -26.242 -31.762 200.643  1.00 22.07      ACHN O1-
ATOM     32 1HB  GLU A 333     -24.182 -30.275 203.690  1.00  0.00      ACHN H
ATOM     33 2HB  GLU A 333     -25.030 -28.866 203.077  1.00  0.00      ACHN H
ATOM     34 1HG  GLU A 333     -24.799 -29.698 200.737  1.00  0.00      ACHN H
ATOM     35 2HG  GLU A 333     -23.787 -31.031 201.257  1.00  0.00      ACHN H
ATOM     36  CB  ASP A 342     -24.406 -36.730 208.097  1.00 21.99      ACHN C
ATOM     37  CG  ASP A 342     -25.045 -36.184 206.812  1.00 22.35      ACHN C
ATOM     38  OD1 ASP A 342     -26.259 -35.803 206.812  1.00 20.72      ACHN O
ATOM     39  OD2 ASP A 342     -24.292 -36.104 205.796  1.00 23.49      ACHN O1-
ATOM     40 1HB  ASP A 342     -23.730 -35.946 208.458  1.00  0.00      ACHN H
ATOM     41 2HB  ASP A 342     -23.778 -37.581 207.837  1.00  0.00      ACHN H
ATOM     42  CA  ALA A 344     -29.943 -38.412 206.118  1.00 24.73      ACHN C
ATOM     43  C   ALA A 344     -29.328 -37.301 205.297  1.00 25.09      ACHN C
ATOM     44  O   ALA A 344     -28.642 -36.443 205.944  1.00  0.00      ACHN O
ATOM     45  CB  ALA A 344     -31.384 -38.052 206.412  1.00 24.24      ACHN C
ATOM     46  OXT ALA A 344     -29.555 -37.311 204.061  1.00  0.00      ACHN O1-
ATOM     47  HA  ALA A 344     -29.840 -39.345 205.563  1.00  0.00      ACHN H
ATOM     48 1HB  ALA A 344     -31.879 -38.811 207.026  1.00  0.00      ACHN H
ATOM     49 2HB  ALA A 344     -31.410 -37.082 206.919  1.00  0.00      ACHN H
ATOM     50 3HB  ALA A 344     -31.937 -37.964 205.474  1.00  0.00      ACHN H
TER      51      ALA A 344
ATOM     52  CB  THR C 335     -27.877 -21.064 207.969  1.00 23.42      CCHN C
ATOM     53  OG1 THR C 335     -29.044 -21.480 208.716  1.00 24.34      CCHN O
ATOM     54  CG2 THR C 335     -26.881 -22.202 207.740  1.00 23.00      CCHN C
ATOM     55  HB  THR C 335     -28.229 -20.713 206.993  1.00  0.00      CCHN H
ATOM     56  HG1 THR C 335     -29.410 -22.258 208.263  1.00  0.00      CCHN H
ATOM     57 1HG2 THR C 335     -27.397 -23.115 207.435  1.00  0.00      CCHN H
ATOM     58 2HG2 THR C 335     -26.192 -21.933 206.936  1.00  0.00      CCHN H
ATOM     59 3HG2 THR C 335     -26.297 -22.492 208.617  1.00  0.00      CCHN H
ATOM     60  CB  GLU C 354     -29.973 -32.158 207.930  1.00 22.38      CCHN C
ATOM     61  CG  GLU C 354     -28.650 -31.617 207.345  1.00 21.52      CCHN C
ATOM     62  CD  GLU C 354     -28.149 -32.514 206.233  1.00 22.76      CCHN C
ATOM     63  OE1 GLU C 354     -28.039 -33.769 206.489  1.00 22.57      CCHN O
ATOM     64  OE2 GLU C 354     -27.867 -31.997 205.119  1.00 23.15      CCHN O1-
ATOM     65 1HB  GLU C 354     -29.789 -32.723 208.848  1.00  0.00      CCHN H
ATOM     66 2HB  GLU C 354     -30.424 -32.856 207.212  1.00  0.00      CCHN H
ATOM     67 1HG  GLU C 354     -28.744 -30.609 206.937  1.00  0.00      CCHN H
ATOM     68 2HG  GLU C 354     -27.883 -31.565 208.125  1.00  0.00      CCHN H
ATOM     69  CB  ARG C 357     -35.915 -33.036 205.117  1.00 22.16      CCHN C
ATOM     70  CG  ARG C 357     -35.247 -34.259 205.758  1.00 22.66      CCHN C
ATOM     71  CD  ARG C 357     -34.161 -34.862 204.887  1.00 23.36      CCHN C
ATOM     72  NE  ARG C 357     -33.087 -33.919 204.650  1.00 23.04      CCHN N
ATOM     73  CZ  ARG C 357     -31.891 -34.312 204.153  1.00 27.46      CCHN C
ATOM     74  NH1 ARG C 357     -31.701 -35.606 203.892  1.00 26.40      CCHN N
ATOM     75  NH2 ARG C 357     -30.935 -33.419 203.945  1.00 23.92      CCHN N1+
ATOM     76 1HB  ARG C 357     -36.382 -33.317 204.166  1.00  0.00      CCHN H
ATOM     77 2HB  ARG C 357     -35.193 -32.256 204.898  1.00  0.00      CCHN H
ATOM     78 1HG  ARG C 357     -34.814 -34.013 206.733  1.00  0.00      CCHN H
ATOM     79 2HG  ARG C 357     -35.966 -35.067 205.910  1.00  0.00      CCHN H
ATOM     80 1HD  ARG C 357     -33.745 -35.726 205.407  1.00  0.00      CCHN H
ATOM     81 2HD  ARG C 357     -34.596 -35.227 203.946  1.00  0.00      CCHN H
ATOM     82  HE  ARG C 357     -33.362 -32.990 204.322  1.00  0.00      CCHN H
ATOM     83 1HH1 ARG C 357     -30.782 -35.997 203.704  1.00  0.00      CCHN H
ATOM     84 2HH1 ARG C 357     -32.479 -36.252 203.858  1.00  0.00      CCHN H
ATOM     85 1HH2 ARG C 357     -29.994 -33.744 203.692  1.00  0.00      CCHN H
ATOM     86 2HH2 ARG C 357     -31.002 -32.454 204.262  1.00  0.00      CCHN H
TER      87      ARG C 357
HETATM   88 MN1  OEC     1     -25.040 -35.514 203.825  1.00 22.62      OECXMn2+
HETATM   89 MN2  OEC     1     -27.369 -35.152 205.235  1.00 22.88      OECXMn2+
HETATM   90 MN3  OEC     1     -27.340 -33.117 203.327  1.00 23.49      OECXMn2+
HETATM   91 MN4  OEC     1     -27.598 -33.340 200.491  1.00 26.26      OECXMn2+
HETATM   92 CA1  OEC     1     -28.170 -36.304 202.275  1.00 24.57      OECXCa2+
HETATM   93  O1  OEC     1     -26.617 -36.401 204.112  1.00 22.48      OECX O1-
HETATM   94  O2  OEC     1     -28.444 -34.546 203.935  1.00 25.22      OECX O1-
HETATM   95  O3  OEC     1     -26.075 -34.087 204.469  1.00 23.27      OECX O1-
HETATM   96  O4  OEC     1     -28.675 -32.739 202.037  1.00 26.62      OECX O1-
HETATM   97  O5  OEC     1     -26.760 -34.393 201.602  1.00 24.13      OECX O1-
HETATM   98  HO4 OEC     1     -29.262 -31.937 201.913  1.00  0.00      OECX H
HETATM   99  O   HOH 0  49     -30.583 -28.352 205.743  1.00 24.15      WATR O
HETATM  100  H1  HOH 0  49     -30.579 -27.652 205.058  1.00  0.00      WATR H
HETATM  101  H2  HOH 0  49     -30.242 -27.913 206.574  1.00  0.00      WATR H
HETATM  102  O   HOH 0  53     -29.716 -27.161 207.928  1.00 20.44      WATR O
HETATM  103  H1  HOH 0  53     -28.882 -27.495 208.315  1.00  0.00      WATR H
HETATM  104  H2  HOH 0  53     -29.978 -26.351 208.425  1.00  0.00      WATR H
HETATM  105  O   HOH 0  55     -27.338 -25.243 209.917  1.00 34.79      WATR O
HETATM  106  H1  HOH 0  55     -26.598 -25.180 209.274  1.00  0.00      WATR H
HETATM  107  H2  HOH 0  55     -26.939 -25.665 210.711  1.00  0.00      WATR H
HETATM  108  O   HOH 0  76     -30.297 -30.747 201.716  1.00 23.89      WATR O
HETATM  109  H1  HOH 0  76     -29.723 -30.118 201.192  1.00  0.00      WATR H
HETATM  110  H2  HOH 0  76     -30.171 -30.476 202.673  1.00  0.00      WATR H
HETATM  111  O   HOH 0  77     -28.212 -38.748 202.181  1.00 27.39      WATR O
HETATM  112  H1  HOH 0  77     -27.963 -39.322 201.434  1.00  0.00      WATR H
HETATM  113  H2  HOH 0  77     -28.968 -39.169 202.634  1.00  0.00      WATR H
HETATM  114  O   HOH 0  78     -26.933 -36.843 200.274  1.00 26.05      WATR O
HETATM  115  H1  HOH 0  78     -26.221 -37.382 200.690  1.00  0.00      WATR H
HETATM  116  H2  HOH 0  78     -26.524 -35.975 200.097  1.00  0.00      WATR H
HETATM  117  O   HOH 0  81     -30.219 -24.243 211.656  1.00 35.82      WATR O
HETATM  118  H1  HOH 0  81     -29.491 -23.567 211.540  1.00  0.00      WATR H
HETATM  119  H2  HOH 0  81     -30.865 -23.911 212.312  1.00  0.00      WATR H
HETATM  120  O   HOH 0 124     -26.440 -34.029 198.814  1.00 29.00      WATR O
HETATM  121  H1  HOH 0 124     -26.871 -34.579 198.118  1.00  0.00      WATR H
HETATM  122  H2  HOH 0 124     -25.963 -33.268 198.414  1.00  0.00      WATR H
HETATM  123  O   HOH 0 125     -28.422 -31.838 199.199  1.00 22.35      WATR O
HETATM  124  H1  HOH 0 125     -29.302 -31.956 198.800  1.00  0.00      WATR H
HETATM  125  H2  HOH 0 125     -28.377 -30.911 199.552  1.00  0.00      WATR H
HETATM  126  O   HOH 0 478     -30.746 -24.976 209.201  1.00 48.29      WATR O
HETATM  127  H1  HOH 0 478     -30.548 -24.735 210.150  1.00  0.00      WATR H
HETATM  128  H2  HOH 0 478     -31.710 -25.024 209.145  1.00  0.00      WATR H
HETATM  129  O   HOH 0 539     -29.848 -30.440 204.274  1.00 24.55      WATR O
HETATM  130  H1  HOH 0 539     -30.040 -29.666 204.874  1.00  0.00      WATR H
HETATM  131  H2  HOH 0 539     -28.975 -30.801 204.544  1.00  0.00      WATR H
HETATM  132  O   HOH 0 651     -28.135 -22.861 210.914  1.00 35.35      WATR O
HETATM  133  H1  HOH 0 651     -27.764 -23.696 210.518  1.00  0.00      WATR H
HETATM  134  H2  HOH 0 651     -28.525 -22.370 210.160  1.00  0.00      WATR H
ENDMDL
MODEL        9
ATOM      1  CB  ASP A 170     -30.888 -36.079 198.800  1.00 21.68      ACHN C
ATOM      2  CG  ASP A 170     -30.071 -35.709 200.056  1.00 22.58      ACHN C
ATOM      3  OD1 ASP A 170     -30.255 -36.468 201.045  1.00 23.88      ACHN O
ATOM      4  OD2 ASP A 170     -29.218 -34.785 199.994  1.00 23.14      ACHN O1-
ATOM      5 1HB  ASP A 170     -31.935 -36.228 199.088  1.00  0.00      ACHN H
ATOM      6 2HB  ASP A 170     -30.516 -37.071 198.523  1.00  0.00      ACHN H
ATOM      7  CB  GLU A 189     -23.556 -40.560 202.379  1.00 21.61      ACHN C
ATOM      8  CG  GLU A 189     -23.312 -39.153 202.949  1.00 23.95      ACHN C
ATOM      9  CD  GLU A 189     -24.307 -38.080 202.549  1.00 24.58      ACHN C
ATOM     10  OE1 GLU A 189     -25.301 -38.375 201.850  1.00 26.37      ACHN O
ATOM     11  OE2 GLU A 189     -24.029 -36.917 202.981  1.00 25.15      ACHN O1-
ATOM     12 1HB  GLU A 189     -23.665 -40.535 201.289  1.00  0.00      ACHN H
ATOM     13 2HB  GLU A 189     -24.488 -40.970 202.781  1.00  0.00      ACHN H
ATOM     14 1HG  GLU A 189     -23.316 -39.181 204.043  1.00  0.00      ACHN H
ATOM     15 2HG  GLU A 189     -22.330 -38.745 202.694  1.00  0.00      ACHN H
ATOM     16  ND1 HIS A 332     -21.318 -33.811 203.875  1.00 19.15      ACHN N
ATOM     17  CG  HIS A 332     -21.579 -33.431 202.576  1.00 20.35      ACHN C
ATOM     18  CB  HIS A 332     -20.644 -32.715 201.670  1.00 20.37      ACHN C
ATOM     19  NE2 HIS A 332     -23.388 -34.376 203.484  1.00 20.03      ACHN N
ATOM     20  CD2 HIS A 332     -22.880 -33.795 202.350  1.00 19.86      ACHN C
ATOM     21  CE1 HIS A 332     -22.425 -34.360 204.391  1.00 22.82      ACHN C
ATOM     22  HD1 HIS A 332     -20.456 -33.681 204.414  1.00  0.00      ACHN H
ATOM     23 1HB  HIS A 332     -21.189 -32.579 200.738  1.00  0.00      ACHN H
ATOM     24 2HB  HIS A 332     -19.773 -33.331 201.423  1.00  0.00      ACHN H
ATOM     25  HD2 HIS A 332     -23.485 -33.655 201.467  1.00  0.00      ACHN H
ATOM     26  HE1 HIS A 332     -22.504 -34.738 205.396  1.00  0.00      ACHN H
ATOM     27  CB  GLU A 333     -24.237 -29.585 202.846  1.00 21.00      ACHN C
ATOM     28  CG  GLU A 333     -24.590 -30.350 201.569  1.00 21.57      ACHN C
ATOM     29  CD  GLU A 333     -25.785 -31.283 201.671  1.00 21.75      ACHN C
ATOM     30  OE1 GLU A 333     -26.154 -31.673 202.824  1.00 24.22      ACHN O
ATOM     31  OE2 GLU A 333     -26.273 -31.674 200.575  1.00 22.07      ACHN O1-
ATOM     32 1HB  GLU A 333     -24.191 -30.284 203.677  1.00  0.00      ACHN H
ATOM     33 2HB  GLU A 333     -25.033 -28.868 203.072  1.00  0.00      ACHN H
ATOM     34 1HG  GLU A 333     -24.762 -29.684 200.721  1.00  0.00      ACHN H
ATOM     35 2HG  GLU A 333     -23.789 -31.040 201.266  1.00  0.00      ACHN H
ATOM     36  CB  ASP A 342     -24.409 -36.738 208.094  1.00 21.99      ACHN C
ATOM     37  CG  ASP A 342     -25.072 -36.174 206.822  1.00 22.35      ACHN C
ATOM     38  OD1 ASP A 342     -26.311 -35.870 206.855  1.00 20.72      ACHN O
ATOM     39  OD2 ASP A 342     -24.323 -36.015 205.823  1.00 23.49      ACHN O1-
ATOM     40 1HB  ASP A 342     -23.717 -35.966 208.447  1.00  0.00      ACHN H
ATOM     41 2HB  ASP A 342     -23.801 -37.598 207.814  1.00  0.00      ACHN H
ATOM     42  CA  ALA A 344     -29.999 -38.576 206.107  1.00 24.73      ACHN C
ATOM     43  C   ALA A 344     -29.484 -37.479 205.214  1.00 25.09      ACHN C
ATOM     44  O   ALA A 344     -28.983 -36.498 205.819  1.00  0.00      ACHN O
ATOM     45  CB  ALA A 344     -31.452 -38.237 206.401  1.00 24.24      ACHN C
ATOM     46  OXT ALA A 344     -29.666 -37.574 203.961  1.00  0.00      ACHN O1-
ATOM     47  HA  ALA A 344     -29.849 -39.540 205.623  1.00  0.00      ACHN H
ATOM     48 1HB  ALA A 344     -31.935 -38.943 207.084  1.00  0.00      ACHN H
ATOM     49 2HB  ALA A 344     -31.481 -37.225 206.816  1.00  0.00      ACHN H
ATOM     50 3HB  ALA A 344     -32.010 -38.234 205.461  1.00  0.00      ACHN H
TER      51      ALA A 344
ATOM     52  CB  THR C 335     -27.881 -21.066 207.972  1.00 23.42      CCHN C
ATOM     53  OG1 THR C 335     -29.041 -21.482 208.727  1.00 24.34      CCHN O
ATOM     54  CG2 THR C 335     -26.883 -22.200 207.735  1.00 23.00      CCHN C
ATOM     55  HB  THR C 335     -28.240 -20.715 206.998  1.00  0.00      CCHN H
ATOM     56  HG1 THR C 335     -29.383 -22.297 208.316  1.00  0.00      CCHN H
ATOM     57 1HG2 THR C 335     -27.400 -23.114 207.438  1.00  0.00      CCHN H
ATOM     58 2HG2 THR C 335     -26.203 -21.932 206.922  1.00  0.00      CCHN H
ATOM     59 3HG2 THR C 335     -26.289 -22.487 208.606  1.00  0.00      CCHN H
ATOM     60  CB  GLU C 354     -29.951 -32.120 207.869  1.00 22.38      CCHN C
ATOM     61  CG  GLU C 354     -28.706 -31.543 207.151  1.00 21.52      CCHN C
ATOM     62  CD  GLU C 354     -28.201 -32.519 206.098  1.00 22.76      CCHN C
ATOM     63  OE1 GLU C 354     -28.092 -33.733 206.476  1.00 22.57      CCHN O
ATOM     64  OE2 GLU C 354     -27.931 -32.088 204.938  1.00 23.15      CCHN O1-
ATOM     65 1HB  GLU C 354     -29.667 -32.653 208.780  1.00  0.00      CCHN H
ATOM     66 2HB  GLU C 354     -30.427 -32.854 207.207  1.00  0.00      CCHN H
ATOM     67 1HG  GLU C 354     -28.899 -30.582 206.673  1.00  0.00      CCHN H
ATOM     68 2HG  GLU C 354     -27.897 -31.375 207.871  1.00  0.00      CCHN H
ATOM     69  CB  ARG C 357     -35.910 -33.033 205.117  1.00 22.16      CCHN C
ATOM     70  CG  ARG C 357     -35.211 -34.238 205.757  1.00 22.66      CCHN C
ATOM     71  CD  ARG C 357     -34.147 -34.861 204.864  1.00 23.36      CCHN C
ATOM     72  NE  ARG C 357     -33.051 -33.955 204.603  1.00 23.04      CCHN N
ATOM     73  CZ  ARG C 357     -31.844 -34.396 204.144  1.00 27.46      CCHN C
ATOM     74  NH1 ARG C 357     -31.691 -35.703 203.913  1.00 26.40      CCHN N
ATOM     75  NH2 ARG C 357     -30.861 -33.541 203.952  1.00 23.92      CCHN N1+
ATOM     76 1HB  ARG C 357     -36.382 -33.331 204.173  1.00  0.00      CCHN H
ATOM     77 2HB  ARG C 357     -35.201 -32.247 204.881  1.00  0.00      CCHN H
ATOM     78 1HG  ARG C 357     -34.746 -33.971 206.712  1.00  0.00      CCHN H
ATOM     79 2HG  ARG C 357     -35.920 -35.047 205.951  1.00  0.00      CCHN H
ATOM     80 1HD  ARG C 357     -33.745 -35.731 205.382  1.00  0.00      CCHN H
ATOM     81 2HD  ARG C 357     -34.614 -35.227 203.937  1.00  0.00      CCHN H
ATOM     82  HE  ARG C 357     -33.298 -33.029 204.241  1.00  0.00      CCHN H
ATOM     83 1HH1 ARG C 357     -30.786 -36.133 203.721  1.00  0.00      CCHN H
ATOM     84 2HH1 ARG C 357     -32.486 -36.327 203.883  1.00  0.00      CCHN H
ATOM     85 1HH2 ARG C 357     -29.882 -33.887 203.763  1.00  0.00      CCHN H
ATOM     86 2HH2 ARG C 357     -30.949 -32.563 204.209  1.00  0.00      CCHN H
TER      87      ARG C 357
HETATM   88 MN1  OEC     1     -25.106 -35.433 203.750  1.00 22.62      OECXMn2+
HETATM   89 MN2  OEC     1     -27.429 -35.210 205.314  1.00 22.88      OECXMn2+
HETATM   90 MN3  OEC     1     -27.274 -33.290 203.216  1.00 23.49      OECXMn2+
HETATM   91 MN4  OEC     1     -27.697 -33.238 200.372  1.00 26.26      OECXMn2+
HETATM   92 CA1  OEC     1     -28.139 -36.333 202.316  1.00 24.57      OECXCa2+
HETATM   93  O1  OEC     1     -26.591 -36.409 204.130  1.00 22.48      OECX O1-
HETATM   94  O2  OEC     1     -28.435 -34.570 203.869  1.00 25.22      OECX O1-
HETATM   95  O3  OEC     1     -25.986 -33.948 204.333  1.00 23.27      OECX O1-
HETATM   96  O4  OEC     1     -28.705 -32.740 202.089  1.00 26.62      OECX O1-
HETATM   97  O5  OEC     1     -26.691 -34.335 201.911  1.00 24.13      OECX O1-
HETATM   98  HO4 OEC     1     -29.176 -31.880 202.062  1.00  0.00      OECX H
HETATM   99  O   HOH 0  49     -30.558 -28.306 205.784  1.00 24.15      WATR O
HETATM  100  H1  HOH 0  49     -30.558 -27.631 205.076  1.00  0.00      WATR H
HETATM  101  H2  HOH 0  49     -30.218 -27.843 206.595  1.00  0.00      WATR H
HETATM  102  O   HOH 0  53     -29.706 -27.096 208.014  1.00 20.44      WATR O
HETATM  103  H1  HOH 0  53     -28.872 -27.488 208.346  1.00  0.00      WATR H
HETATM  104  H2  HOH 0  53     -29.815 -26.221 208.449  1.00  0.00      WATR H
HETATM  105  O   HOH 0  55     -27.326 -25.219 209.929  1.00 34.79      WATR O
HETATM  106  H1  HOH 0  55     -26.590 -25.171 209.279  1.00  0.00      WATR H
HETATM  107  H2  HOH 0  55     -26.933 -25.659 210.716  1.00  0.00      WATR H
HETATM  108  O   HOH 0  76     -30.355 -30.723 201.662  1.00 23.89      WATR O
HETATM  109  H1  HOH 0  76     -29.740 -30.136 201.138  1.00  0.00      WATR H
HETATM  110  H2  HOH 0  76     -30.230 -30.430 202.607  1.00  0.00      WATR H
HETATM  111  O   HOH 0  77     -28.083 -38.804 202.230  1.00 27.39      WATR O
HETATM  112  H1  HOH 0  77     -27.963 -39.377 201.452  1.00  0.00      WATR H
HETATM  113  H2  HOH 0  77     -28.910 -39.067 202.683  1.00  0.00      WATR H
HETATM  114  O   HOH 0  78     -26.825 -36.726 200.312  1.00 26.05      WATR O
HETATM  115  H1  HOH 0  78     -26.107 -37.232 200.768  1.00  0.00      WATR H
HETATM  116  H2  HOH 0  78     -26.436 -35.867 200.064  1.00  0.00      WATR H
HETATM  117  O   HOH 0  81     -30.156 -24.195 211.714  1.00 35.82      WATR O
HETATM  118  H1  HOH 0  81     -29.430 -23.516 211.599  1.00  0.00      WATR H
HETATM  119  H2  HOH 0  81     -30.821 -23.861 212.348  1.00  0.00      WATR H
HETATM  120  O   HOH 0 124     -26.351 -34.077 198.796  1.00 29.00      WATR O
HETATM  121  H1  HOH 0 124     -26.772 -34.600 198.076  1.00  0.00      WATR H
HETATM  122  H2  HOH 0 124     -25.881 -33.297 198.425  1.00  0.00      WATR H
HETATM  123  O   HOH 0 125     -28.376 -31.623 198.916  1.00 22.35      WATR O
HETATM  124  H1  HOH 0 125     -29.272 -31.699 198.539  1.00  0.00      WATR H
HETATM  125  H2  HOH 0 125     -28.351 -30.750 199.395  1.00  0.00      WATR H
HETATM  126  O   HOH 0 478     -30.562 -24.763 209.201  1.00 48.29      WATR O
HETATM  127  H1  HOH 0 478     -30.428 -24.605 210.177  1.00  0.00      WATR H
HETATM  128  H2  HOH 0 478     -31.514 -24.901 209.095  1.00  0.00      WATR H
HETATM  129  O   HOH 0 539     -29.807 -30.347 204.192  1.00 24.55      WATR O
HETATM  130  H1  HOH 0 539     -29.946 -29.621 204.847  1.00  0.00      WATR H
HETATM  131  H2  HOH 0 539     -28.965 -30.807 204.415  1.00  0.00      WATR H
HETATM  132  O   HOH 0 651     -28.091 -22.831 210.920  1.00 35.35      WATR O
HETATM  133  H1  HOH 0 651     -27.734 -23.675 210.526  1.00  0.00      WATR H
HETATM  134  H2  HOH 0 651     -28.504 -22.352 210.171  1.00  0.00      WATR H
ENDMDL
MODEL       10
ATOM      1  CB  ASP A 170     -30.782 -35.996 198.866  1.00 21.68      ACHN C
ATOM      2  CG  ASP A 170     -29.962 -35.470 200.066  1.00 22.58      ACHN C
ATOM      3  OD1 ASP A 170     -30.105 -36.090 201.145  1.00 23.88      ACHN O
ATOM      4  OD2 ASP A 170     -29.107 -34.547 199.853  1.00 23.14      ACHN O1-
ATOM      5 1HB  ASP A 170     -31.805 -36.211 199.191  1.00  0.00      ACHN H
ATOM      6 2HB  ASP A 170     -30.327 -36.962 198.625  1.00  0.00      ACHN H
ATOM      7  CB  GLU A 189     -23.569 -40.582 202.342  1.00 21.61      ACHN C
ATOM      8  CG  GLU A 189     -23.360 -39.146 202.854  1.00 23.95      ACHN C
ATOM      9  CD  GLU A 189     -24.394 -38.083 202.510  1.00 24.58      ACHN C
ATOM     10  OE1 GLU A 189     -25.452 -38.315 201.892  1.00 26.37      ACHN O
ATOM     11  OE2 GLU A 189     -24.057 -36.919 202.947  1.00 25.15      ACHN O1-
ATOM     12 1HB  GLU A 189     -23.667 -40.609 201.250  1.00  0.00      ACHN H
ATOM     13 2HB  GLU A 189     -24.494 -40.997 202.757  1.00  0.00      ACHN H
ATOM     14 1HG  GLU A 189     -23.304 -39.142 203.948  1.00  0.00      ACHN H
ATOM     15 2HG  GLU A 189     -22.403 -38.716 202.544  1.00  0.00      ACHN H
ATOM     16  ND1 HIS A 332     -21.314 -33.783 203.913  1.00 19.15      ACHN N
ATOM     17  CG  HIS A 332     -21.591 -33.423 202.610  1.00 20.35      ACHN C
ATOM     18  CB  HIS A 332     -20.658 -32.717 201.688  1.00 20.37      ACHN C
ATOM     19  NE2 HIS A 332     -23.379 -34.380 203.556  1.00 20.03      ACHN N
ATOM     20  CD2 HIS A 332     -22.889 -33.808 202.400  1.00 19.86      ACHN C
ATOM     21  CE1 HIS A 332     -22.397 -34.342 204.452  1.00 22.82      ACHN C
ATOM     22  HD1 HIS A 332     -20.442 -33.642 204.442  1.00  0.00      ACHN H
ATOM     23 1HB  HIS A 332     -21.202 -32.589 200.754  1.00  0.00      ACHN H
ATOM     24 2HB  HIS A 332     -19.793 -33.342 201.452  1.00  0.00      ACHN H
ATOM     25  HD2 HIS A 332     -23.498 -33.704 201.515  1.00  0.00      ACHN H
ATOM     26  HE1 HIS A 332     -22.447 -34.717 205.458  1.00  0.00      ACHN H
ATOM     27  CB  GLU A 333     -24.231 -29.595 202.858  1.00 21.00      ACHN C
ATOM     28  CG  GLU A 333     -24.594 -30.381 201.594  1.00 21.57      ACHN C
ATOM     29  CD  GLU A 333     -25.732 -31.366 201.748  1.00 21.75      ACHN C
ATOM     30  OE1 GLU A 333     -26.027 -31.815 202.903  1.00 24.22      ACHN O
ATOM     31  OE2 GLU A 333     -26.275 -31.760 200.670  1.00 22.07      ACHN O1-
ATOM     32 1HB  GLU A 333     -24.171 -30.283 203.696  1.00  0.00      ACHN H
ATOM     33 2HB  GLU A 333     -25.031 -28.880 203.079  1.00  0.00      ACHN H
ATOM     34 1HG  GLU A 333     -24.837 -29.729 200.754  1.00  0.00      ACHN H
ATOM     35 2HG  GLU A 333     -23.779 -31.035 201.254  1.00  0.00      ACHN H
ATOM     36  CB  ASP A 342     -24.407 -36.724 208.101  1.00 21.99      ACHN C
ATOM     37  CG  ASP A 342     -25.043 -36.164 206.824  1.00 22.35      ACHN C
ATOM     38  OD1 ASP A 342     -26.269 -35.803 206.815  1.00 20.72      ACHN O
ATOM     39  OD2 ASP A 342     -24.282 -36.052 205.820  1.00 23.49      ACHN O1-
ATOM     40 1HB  ASP A 342     -23.723 -35.948 208.466  1.00  0.00      ACHN H
ATOM     41 2HB  ASP A 342     -23.784 -37.575 207.831  1.00  0.00      ACHN H
ATOM     42  CA  ALA A 344     -29.944 -38.424 206.111  1.00 24.73      ACHN C
ATOM     43  C   ALA A 344     -29.323 -37.332 205.271  1.00 25.09      ACHN C
ATOM     44  O   ALA A 344     -28.650 -36.458 205.919  1.00  0.00      ACHN O
ATOM     45  CB  ALA A 344     -31.382 -38.052 206.411  1.00 24.24      ACHN C
ATOM     46  OXT ALA A 344     -29.510 -37.362 204.030  1.00  0.00      ACHN O1-
ATOM     47  HA  ALA A 344     -29.852 -39.364 205.567  1.00  0.00      ACHN H
ATOM     48 1HB  ALA A 344     -31.875 -38.805 207.033  1.00  0.00      ACHN H
ATOM     49 2HB  ALA A 344     -31.403 -37.079 206.912  1.00  0.00      ACHN H
ATOM     50 3HB  ALA A 344     -31.943 -37.971 205.478  1.00  0.00      ACHN H
TER      51      ALA A 344
ATOM     52  CB  THR C 335     -27.868 -21.063 207.969  1.00 23.42      CCHN C
ATOM     53  OG1 THR C 335     -28.972 -21.548 208.792  1.00 24.34      CCHN O
ATOM     54  CG2 THR C 335     -26.855 -22.163 207.651  1.00 23.00      CCHN C
ATOM     55  HB  THR C 335     -28.315 -20.706 207.038  1.00  0.00      CCHN H
ATOM     56  HG1 THR C 335     -29.473 -22.182 208.250  1.00  0.00      CCHN H
ATOM     57 1HG2 THR C 335     -27.362 -23.106 207.431  1.00  0.00      CCHN H
ATOM     58 2HG2 THR C 335     -26.278 -21.892 206.763  1.00  0.00      CCHN H
ATOM     59 3HG2 THR C 335     -26.145 -22.388 208.452  1.00  0.00      CCHN H
ATOM     60  CB  GLU C 354     -29.950 -32.124 207.858  1.00 22.38      CCHN C
ATOM     61  CG  GLU C 354     -28.716 -31.578 207.089  1.00 21.52      CCHN C
ATOM     62  CD  GLU C 354     -28.214 -32.566 206.041  1.00 22.76      CCHN C
ATOM     63  OE1 GLU C 354     -28.088 -33.784 206.407  1.00 22.57      CCHN O
ATOM     64  OE2 GLU C 354     -27.941 -32.145 204.872  1.00 23.15      CCHN O1-
ATOM     65 1HB  GLU C 354     -29.642 -32.635 208.774  1.00  0.00      CCHN H
ATOM     66 2HB  GLU C 354     -30.444 -32.876 207.229  1.00  0.00      CCHN H
ATOM     67 1HG  GLU C 354     -28.913 -30.630 206.589  1.00  0.00      CCHN H
ATOM     68 2HG  GLU C 354     -27.890 -31.396 207.786  1.00  0.00      CCHN H
ATOM     69  CB  ARG C 357     -35.915 -33.037 205.116  1.00 22.16      CCHN C
ATOM     70  CG  ARG C 357     -35.210 -34.232 205.769  1.00 22.66      CCHN C
ATOM     71  CD  ARG C 357     -34.161 -34.874 204.876  1.00 23.36      CCHN C
ATOM     72  NE  ARG C 357     -33.073 -33.964 204.563  1.00 23.04      CCHN N
ATOM     73  CZ  ARG C 357     -31.906 -34.390 204.038  1.00 27.46      CCHN C
ATOM     74  NH1 ARG C 357     -31.734 -35.693 203.809  1.00 26.40      CCHN N
ATOM     75  NH2 ARG C 357     -30.940 -33.516 203.757  1.00 23.92      CCHN N1+
ATOM     76 1HB  ARG C 357     -36.396 -33.351 204.183  1.00  0.00      CCHN H
ATOM     77 2HB  ARG C 357     -35.214 -32.247 204.866  1.00  0.00      CCHN H
ATOM     78 1HG  ARG C 357     -34.741 -33.960 206.721  1.00  0.00      CCHN H
ATOM     79 2HG  ARG C 357     -35.917 -35.039 205.974  1.00  0.00      CCHN H
ATOM     80 1HD  ARG C 357     -33.739 -35.729 205.406  1.00  0.00      CCHN H
ATOM     81 2HD  ARG C 357     -34.636 -35.254 203.963  1.00  0.00      CCHN H
ATOM     82  HE  ARG C 357     -33.337 -33.022 204.256  1.00  0.00      CCHN H
ATOM     83 1HH1 ARG C 357     -30.822 -36.087 203.591  1.00  0.00      CCHN H
ATOM     84 2HH1 ARG C 357     -32.515 -36.336 203.844  1.00  0.00      CCHN H
ATOM     85 1HH2 ARG C 357     -29.996 -33.873 203.571  1.00  0.00      CCHN H
ATOM     86 2HH2 ARG C 357     -30.989 -32.558 204.091  1.00  0.00      CCHN H
TER      87      ARG C 357
HETATM   88 MN1  OEC     1     -24.994 -35.513 203.835  1.00 22.62      OECXMn2+
HETATM   89 MN2  OEC     1     -27.356 -35.210 205.230  1.00 22.88      OECXMn2+
HETATM   90 MN3  OEC     1     -27.268 -33.308 203.234  1.00 23.49      OECXMn2+
HETATM   91 MN4  OEC     1     -27.662 -33.220 200.540  1.00 26.26      OECXMn2+
HETATM   92 CA1  OEC     1     -27.953 -36.470 202.260  1.00 24.57      OECXCa2+
HETATM   93  O1  OEC     1     -26.550 -36.438 204.158  1.00 22.48      OECX O1-
HETATM   94  O2  OEC     1     -28.407 -34.641 203.861  1.00 25.22      OECX O1-
HETATM   95  O3  OEC     1     -26.087 -34.104 204.500  1.00 23.27      OECX O1-
HETATM   96  O4  OEC     1     -28.489 -32.677 202.016  1.00 26.62      OECX O1-
HETATM   97  O5  OEC     1     -26.659 -34.354 201.928  1.00 24.13      OECX O1-
HETATM   98  O   HOH 0  49     -30.515 -28.237 205.824  1.00 24.15      WATR O
HETATM   99  H1  HOH 0  49     -30.595 -27.559 205.120  1.00  0.00      WATR H
HETATM  100  H2  HOH 0  49     -30.121 -28.999 205.331  1.00  0.00      WATR H
HETATM  101  O   HOH 0  53     -29.663 -26.993 208.095  1.00 20.44      WATR O
HETATM  102  H1  HOH 0  53     -28.866 -27.473 208.400  1.00  0.00      WATR H
HETATM  103  H2  HOH 0  53     -29.964 -27.468 207.279  1.00  0.00      WATR H
HETATM  104  O   HOH 0  55     -27.185 -25.110 210.016  1.00 34.79      WATR O
HETATM  105  H1  HOH 0  55     -26.476 -25.082 209.329  1.00  0.00      WATR H
HETATM  106  H2  HOH 0  55     -26.800 -25.585 210.794  1.00  0.00      WATR H
HETATM  107  O   HOH 0  76     -30.322 -30.827 201.627  1.00 23.89      WATR O
HETATM  108  H1  HOH 0  76     -29.754 -30.181 201.121  1.00  0.00      WATR H
HETATM  109  H2  HOH 0  76     -29.712 -31.594 201.759  1.00  0.00      WATR H
HETATM  110  O   HOH 0  77     -28.152 -38.877 202.222  1.00 27.39      WATR O
HETATM  111  H1  HOH 0  77     -27.933 -39.443 201.458  1.00  0.00      WATR H
HETATM  112  H2  HOH 0  77     -28.939 -39.264 202.656  1.00  0.00      WATR H
HETATM  113  O   HOH 0  78     -27.276 -36.989 200.000  1.00 26.05      WATR O
HETATM  114  H1  HOH 0  78     -26.422 -37.460 200.027  1.00  0.00      WATR H
HETATM  115  H2  HOH 0  78     -27.290 -36.468 199.174  1.00  0.00      WATR H
HETATM  116  O   HOH 0  81     -30.151 -24.144 211.684  1.00 35.82      WATR O
HETATM  117  H1  HOH 0  81     -30.553 -24.537 210.854  1.00  0.00      WATR H
HETATM  118  H2  HOH 0  81     -30.854 -23.874 212.314  1.00  0.00      WATR H
HETATM  119  O   HOH 0 124     -26.493 -33.857 198.937  1.00 29.00      WATR O
HETATM  120  H1  HOH 0 124     -26.952 -34.269 198.178  1.00  0.00      WATR H
HETATM  121  H2  HOH 0 124     -25.960 -33.089 198.611  1.00  0.00      WATR H
HETATM  122  O   HOH 0 125     -28.435 -31.691 199.110  1.00 22.35      WATR O
HETATM  123  H1  HOH 0 125     -29.297 -31.810 198.670  1.00  0.00      WATR H
HETATM  124  H2  HOH 0 125     -28.423 -30.760 199.473  1.00  0.00      WATR H
HETATM  125  O   HOH 0 478     -30.854 -25.024 209.343  1.00 48.29      WATR O
HETATM  126  H1  HOH 0 478     -30.340 -25.774 208.908  1.00  0.00      WATR H
HETATM  127  H2  HOH 0 478     -31.771 -25.160 209.063  1.00  0.00      WATR H
HETATM  128  O   HOH 0 539     -29.788 -30.306 204.247  1.00 24.55      WATR O
HETATM  129  H1  HOH 0 539     -30.004 -30.324 203.285  1.00  0.00      WATR H
HETATM  130  H2  HOH 0 539     -28.943 -30.790 204.346  1.00  0.00      WATR H
HETATM  131  O   HOH 0 651     -28.174 -22.959 210.826  1.00 35.35      WATR O1+
HETATM  132  H1  HOH 0 651     -27.677 -23.823 210.461  1.00  0.00      WATR H
HETATM  133  H2  HOH 0 651     -29.051 -23.339 211.293  1.00  0.00      WATR H
HETATM  134  H   HOH 0 651     -28.488 -22.414 210.033  1.00  0.00           H
ENDMDL
MODEL       11
ATOM      1  CB  ASP A 170     -30.892 -36.084 198.793  1.00 21.68      ACHN C
ATOM      2  CG  ASP A 170     -30.206 -35.647 200.099  1.00 22.58      ACHN C
ATOM      3  OD1 ASP A 170     -30.476 -36.350 201.113  1.00 23.88      ACHN O
ATOM      4  OD2 ASP A 170     -29.333 -34.738 200.066  1.00 23.14      ACHN O1-
ATOM      5 1HB  ASP A 170     -31.937 -36.340 198.993  1.00  0.00      ACHN H
ATOM      6 2HB  ASP A 170     -30.391 -37.026 198.545  1.00  0.00      ACHN H
ATOM      7  CB  GLU A 189     -23.556 -40.564 202.375  1.00 21.61      ACHN C
ATOM      8  CG  GLU A 189     -23.313 -39.145 202.911  1.00 23.95      ACHN C
ATOM      9  CD  GLU A 189     -24.366 -38.123 202.538  1.00 24.58      ACHN C
ATOM     10  OE1 GLU A 189     -25.396 -38.478 201.927  1.00 26.37      ACHN O
ATOM     11  OE2 GLU A 189     -24.106 -36.925 202.910  1.00 25.15      ACHN O1-
ATOM     12 1HB  GLU A 189     -23.675 -40.563 201.286  1.00  0.00      ACHN H
ATOM     13 2HB  GLU A 189     -24.483 -40.967 202.795  1.00  0.00      ACHN H
ATOM     14 1HG  GLU A 189     -23.267 -39.150 204.006  1.00  0.00      ACHN H
ATOM     15 2HG  GLU A 189     -22.357 -38.714 202.602  1.00  0.00      ACHN H
ATOM     16  ND1 HIS A 332     -21.368 -33.809 203.904  1.00 19.15      ACHN N
ATOM     17  CG  HIS A 332     -21.625 -33.419 202.604  1.00 20.35      ACHN C
ATOM     18  CB  HIS A 332     -20.668 -32.718 201.698  1.00 20.37      ACHN C
ATOM     19  NE2 HIS A 332     -23.440 -34.376 203.507  1.00 20.03      ACHN N
ATOM     20  CD2 HIS A 332     -22.927 -33.785 202.372  1.00 19.86      ACHN C
ATOM     21  CE1 HIS A 332     -22.472 -34.365 204.416  1.00 22.82      ACHN C
ATOM     22  HD1 HIS A 332     -20.503 -33.687 204.441  1.00  0.00      ACHN H
ATOM     23 1HB  HIS A 332     -21.200 -32.589 200.757  1.00  0.00      ACHN H
ATOM     24 2HB  HIS A 332     -19.807 -33.352 201.471  1.00  0.00      ACHN H
ATOM     25  HD2 HIS A 332     -23.527 -33.650 201.485  1.00  0.00      ACHN H
ATOM     26  HE1 HIS A 332     -22.546 -34.754 205.416  1.00  0.00      ACHN H
ATOM     27  CB  GLU A 333     -24.231 -29.580 202.847  1.00 21.00      ACHN C
ATOM     28  CG  GLU A 333     -24.569 -30.328 201.562  1.00 21.57      ACHN C
ATOM     29  CD  GLU A 333     -25.721 -31.293 201.687  1.00 21.75      ACHN C
ATOM     30  OE1 GLU A 333     -26.059 -31.677 202.857  1.00 24.22      ACHN O
ATOM     31  OE2 GLU A 333     -26.206 -31.721 200.607  1.00 22.07      ACHN O1-
ATOM     32 1HB  GLU A 333     -24.182 -30.285 203.671  1.00  0.00      ACHN H
ATOM     33 2HB  GLU A 333     -25.030 -28.867 203.076  1.00  0.00      ACHN H
ATOM     34 1HG  GLU A 333     -24.780 -29.656 200.728  1.00  0.00      ACHN H
ATOM     35 2HG  GLU A 333     -23.759 -30.991 201.228  1.00  0.00      ACHN H
ATOM     36  CB  ASP A 342     -24.421 -36.724 208.085  1.00 21.99      ACHN C
ATOM     37  CG  ASP A 342     -25.079 -36.201 206.791  1.00 22.35      ACHN C
ATOM     38  OD1 ASP A 342     -26.297 -35.837 206.796  1.00 20.72      ACHN O
ATOM     39  OD2 ASP A 342     -24.330 -36.125 205.772  1.00 23.49      ACHN O1-
ATOM     40 1HB  ASP A 342     -23.758 -35.923 208.433  1.00  0.00      ACHN H
ATOM     41 2HB  ASP A 342     -23.780 -37.566 207.831  1.00  0.00      ACHN H
ATOM     42  CA  ALA A 344     -29.954 -38.451 206.118  1.00 24.73      ACHN C
ATOM     43  C   ALA A 344     -29.359 -37.347 205.281  1.00 25.09      ACHN C
ATOM     44  O   ALA A 344     -28.684 -36.473 205.916  1.00  0.00      ACHN O
ATOM     45  CB  ALA A 344     -31.396 -38.093 206.419  1.00 24.24      ACHN C
ATOM     46  OXT ALA A 344     -29.599 -37.373 204.047  1.00  0.00      ACHN O1-
ATOM     47  HA  ALA A 344     -29.845 -39.390 205.576  1.00  0.00      ACHN H
ATOM     48 1HB  ALA A 344     -31.889 -38.843 207.045  1.00  0.00      ACHN H
ATOM     49 2HB  ALA A 344     -31.419 -37.116 206.912  1.00  0.00      ACHN H
ATOM     50 3HB  ALA A 344     -31.952 -38.014 205.482  1.00  0.00      ACHN H
TER      51      ALA A 344
ATOM     52  CB  THR C 335     -27.867 -21.065 207.969  1.00 23.42      CCHN C
ATOM     53  OG1 THR C 335     -28.977 -21.545 208.786  1.00 24.34      CCHN O
ATOM     54  CG2 THR C 335     -26.855 -22.169 207.661  1.00 23.00      CCHN C
ATOM     55  HB  THR C 335     -28.305 -20.710 207.034  1.00  0.00      CCHN H
ATOM     56  HG1 THR C 335     -29.481 -22.167 208.235  1.00  0.00      CCHN H
ATOM     57 1HG2 THR C 335     -27.362 -23.107 207.425  1.00  0.00      CCHN H
ATOM     58 2HG2 THR C 335     -26.260 -21.895 206.786  1.00  0.00      CCHN H
ATOM     59 3HG2 THR C 335     -26.162 -22.405 208.473  1.00  0.00      CCHN H
ATOM     60  CB  GLU C 354     -29.975 -32.162 207.934  1.00 22.38      CCHN C
ATOM     61  CG  GLU C 354     -28.646 -31.636 207.348  1.00 21.52      CCHN C
ATOM     62  CD  GLU C 354     -28.167 -32.532 206.220  1.00 22.76      CCHN C
ATOM     63  OE1 GLU C 354     -28.071 -33.788 206.479  1.00 22.57      CCHN O
ATOM     64  OE2 GLU C 354     -27.902 -32.014 205.106  1.00 23.15      CCHN O1-
ATOM     65 1HB  GLU C 354     -29.797 -32.727 208.854  1.00  0.00      CCHN H
ATOM     66 2HB  GLU C 354     -30.429 -32.860 207.218  1.00  0.00      CCHN H
ATOM     67 1HG  GLU C 354     -28.724 -30.622 206.952  1.00  0.00      CCHN H
ATOM     68 2HG  GLU C 354     -27.877 -31.610 208.125  1.00  0.00      CCHN H
ATOM     69  CB  ARG C 357     -35.919 -33.035 205.112  1.00 22.16      CCHN C
ATOM     70  CG  ARG C 357     -35.269 -34.276 205.734  1.00 22.66      CCHN C
ATOM     71  CD  ARG C 357     -34.170 -34.861 204.865  1.00 23.36      CCHN C
ATOM     72  NE  ARG C 357     -33.102 -33.909 204.656  1.00 23.04      CCHN N
ATOM     73  CZ  ARG C 357     -31.868 -34.298 204.248  1.00 27.46      CCHN C
ATOM     74  NH1 ARG C 357     -31.657 -35.597 204.031  1.00 26.40      CCHN N
ATOM     75  NH2 ARG C 357     -30.897 -33.412 204.109  1.00 23.92      CCHN N1+
ATOM     76 1HB  ARG C 357     -36.382 -33.292 204.153  1.00  0.00      CCHN H
ATOM     77 2HB  ARG C 357     -35.184 -32.262 204.913  1.00  0.00      CCHN H
ATOM     78 1HG  ARG C 357     -34.845 -34.052 206.720  1.00  0.00      CCHN H
ATOM     79 2HG  ARG C 357     -35.994 -35.083 205.861  1.00  0.00      CCHN H
ATOM     80 1HD  ARG C 357     -33.754 -35.728 205.378  1.00  0.00      CCHN H
ATOM     81 2HD  ARG C 357     -34.593 -35.220 203.915  1.00  0.00      CCHN H
ATOM     82  HE  ARG C 357     -33.369 -32.992 204.286  1.00  0.00      CCHN H
ATOM     83 1HH1 ARG C 357     -30.732 -35.970 203.838  1.00  0.00      CCHN H
ATOM     84 2HH1 ARG C 357     -32.429 -36.230 203.872  1.00  0.00      CCHN H
ATOM     85 1HH2 ARG C 357     -29.931 -33.764 203.937  1.00  0.00      CCHN H
ATOM     86 2HH2 ARG C 357     -30.997 -32.437 204.377  1.00  0.00      CCHN H
TER      87      ARG C 357
HETATM   88 MN1  OEC     1     -25.110 -35.504 203.767  1.00 22.62      OECXMn2+
HETATM   89 MN2  OEC     1     -27.424 -35.165 205.198  1.00 22.88      OECXMn2+
HETATM   90 MN3  OEC     1     -27.327 -33.131 203.254  1.00 23.49      OECXMn2+
HETATM   91 MN4  OEC     1     -27.613 -33.311 200.550  1.00 26.26      OECXMn2+
HETATM   92 CA1  OEC     1     -28.282 -36.279 202.243  1.00 24.57      OECXCa2+
HETATM   93  O1  OEC     1     -26.674 -36.406 204.067  1.00 22.48      OECX O1-
HETATM   94  O2  OEC     1     -28.524 -34.580 203.928  1.00 25.22      OECX O1-
HETATM   95  O3  OEC     1     -26.117 -34.097 204.476  1.00 23.27      OECX O1-
HETATM   96  O4  OEC     1     -28.527 -32.633 202.014  1.00 26.62      OECX O1-
HETATM   97  O5  OEC     1     -26.738 -34.447 201.631  1.00 24.13      OECX O1-
HETATM   98  HO4 OEC     1     -29.685 -31.592 201.816  1.00  0.00      OECX H
HETATM   99  O   HOH 0  49     -30.531 -28.242 205.826  1.00 24.15      WATR O
HETATM  100  H1  HOH 0  49     -30.586 -27.574 205.111  1.00  0.00      WATR H
HETATM  101  H2  HOH 0  49     -29.971 -27.490 207.249  1.00  0.00      WATR H
HETATM  102  O   HOH 0  53     -29.663 -27.014 208.066  1.00 20.44      WATR O
HETATM  103  H1  HOH 0  53     -28.873 -27.506 208.374  1.00  0.00      WATR H
HETATM  104  H2  HOH 0  53     -30.372 -25.851 208.883  1.00  0.00      WATR H
HETATM  105  O   HOH 0  55     -27.191 -25.143 210.002  1.00 34.79      WATR O
HETATM  106  H1  HOH 0  55     -26.488 -25.115 209.307  1.00  0.00      WATR H
HETATM  107  H2  HOH 0  55     -26.795 -25.618 210.776  1.00  0.00      WATR H
HETATM  108  O   HOH 0  76     -30.310 -30.813 201.694  1.00 23.89      WATR O
HETATM  109  H1  HOH 0  76     -29.740 -30.175 201.185  1.00  0.00      WATR H
HETATM  110  H2  HOH 0  76     -29.961 -30.374 203.375  1.00  0.00      WATR H
HETATM  111  O   HOH 0  77     -28.236 -38.723 202.153  1.00 27.39      WATR O
HETATM  112  H1  HOH 0  77     -27.962 -39.305 201.422  1.00  0.00      WATR H
HETATM  113  H2  HOH 0  77     -28.977 -39.158 202.617  1.00  0.00      WATR H
HETATM  114  O   HOH 0  78     -26.860 -36.765 200.334  1.00 26.05      WATR O
HETATM  115  H1  HOH 0  78     -26.211 -37.355 200.779  1.00  0.00      WATR H
HETATM  116  H2  HOH 0  78     -26.484 -35.857 200.444  1.00  0.00      WATR H
HETATM  117  O   HOH 0  81     -30.201 -24.202 211.636  1.00 35.82      WATR O
HETATM  118  H1  HOH 0  81     -29.093 -23.403 211.253  1.00  0.00      WATR H
HETATM  119  H2  HOH 0  81     -30.901 -23.927 212.265  1.00  0.00      WATR H
HETATM  120  O   HOH 0 124     -26.532 -34.000 198.868  1.00 29.00      WATR O
HETATM  121  H1  HOH 0 124     -26.924 -34.626 198.214  1.00  0.00      WATR H
HETATM  122  H2  HOH 0 124     -26.091 -33.245 198.424  1.00  0.00      WATR H
HETATM  123  O   HOH 0 125     -28.425 -31.826 199.203  1.00 22.35      WATR O
HETATM  124  H1  HOH 0 125     -29.327 -31.937 198.854  1.00  0.00      WATR H
HETATM  125  H2  HOH 0 125     -28.372 -30.909 199.581  1.00  0.00      WATR H
HETATM  126  O   HOH 0 478     -30.920 -25.120 209.324  1.00 48.29      WATR O
HETATM  127  H1  HOH 0 478     -30.602 -24.608 210.807  1.00  0.00      WATR H
HETATM  128  H2  HOH 0 478     -31.833 -25.322 209.073  1.00  0.00      WATR H
HETATM  129  O   HOH 0 539     -29.815 -30.341 204.354  1.00 24.55      WATR O
HETATM  130  H1  HOH 0 539     -30.148 -29.027 205.346  1.00  0.00      WATR H
HETATM  131  H2  HOH 0 539     -28.964 -30.800 204.537  1.00  0.00      WATR H
HETATM  132  O   HOH 0 651     -28.206 -23.017 210.811  1.00 35.35      WATR O
HETATM  133  H1  HOH 0 651     -27.695 -23.882 210.441  1.00  0.00      WATR H
HETATM  134  H2  HOH 0 651     -28.501 -22.455 210.026  1.00  0.00      WATR H
ENDMDL
MODEL       12
ATOM      1  CB  ASP A 170     -30.889 -36.083 198.794  1.00 21.68      ACHN C
ATOM      2  CG  ASP A 170     -30.181 -35.657 200.100  1.00 22.58      ACHN C
ATOM      3  OD1 ASP A 170     -30.430 -36.390 201.095  1.00 23.88      ACHN O
ATOM      4  OD2 ASP A 170     -29.329 -34.732 200.069  1.00 23.14      ACHN O1-
ATOM      5 1HB  ASP A 170     -31.936 -36.323 199.007  1.00  0.00      ACHN H
ATOM      6 2HB  ASP A 170     -30.408 -37.034 198.541  1.00  0.00      ACHN H
ATOM      7  CB  GLU A 189     -23.556 -40.560 202.381  1.00 21.61      ACHN C
ATOM      8  CG  GLU A 189     -23.318 -39.142 202.931  1.00 23.95      ACHN C
ATOM      9  CD  GLU A 189     -24.352 -38.098 202.537  1.00 24.58      ACHN C
ATOM     10  OE1 GLU A 189     -25.361 -38.456 201.884  1.00 26.37      ACHN O
ATOM     11  OE2 GLU A 189     -24.097 -36.918 202.925  1.00 25.15      ACHN O1-
ATOM     12 1HB  GLU A 189     -23.676 -40.546 201.293  1.00  0.00      ACHN H
ATOM     13 2HB  GLU A 189     -24.485 -40.966 202.794  1.00  0.00      ACHN H
ATOM     14 1HG  GLU A 189     -23.296 -39.157 204.025  1.00  0.00      ACHN H
ATOM     15 2HG  GLU A 189     -22.350 -38.722 202.645  1.00  0.00      ACHN H
ATOM     16  ND1 HIS A 332     -21.356 -33.820 203.868  1.00 19.15      ACHN N
ATOM     17  CG  HIS A 332     -21.597 -33.426 202.568  1.00 20.35      ACHN C
ATOM     18  CB  HIS A 332     -20.646 -32.716 201.673  1.00 20.37      ACHN C
ATOM     19  NE2 HIS A 332     -23.428 -34.369 203.438  1.00 20.03      ACHN N
ATOM     20  CD2 HIS A 332     -22.898 -33.779 202.319  1.00 19.86      ACHN C
ATOM     21  CE1 HIS A 332     -22.478 -34.368 204.359  1.00 22.82      ACHN C
ATOM     22  HD1 HIS A 332     -20.503 -33.688 204.421  1.00  0.00      ACHN H
ATOM     23 1HB  HIS A 332     -21.179 -32.581 200.734  1.00  0.00      ACHN H
ATOM     24 2HB  HIS A 332     -19.774 -33.335 201.440  1.00  0.00      ACHN H
ATOM     25  HD2 HIS A 332     -23.487 -33.622 201.428  1.00  0.00      ACHN H
ATOM     26  HE1 HIS A 332     -22.579 -34.755 205.359  1.00  0.00      ACHN H
ATOM     27  CB  GLU A 333     -24.230 -29.592 202.833  1.00 21.00      ACHN C
ATOM     28  CG  GLU A 333     -24.555 -30.333 201.536  1.00 21.57      ACHN C
ATOM     29  CD  GLU A 333     -25.696 -31.327 201.631  1.00 21.75      ACHN C
ATOM     30  OE1 GLU A 333     -26.079 -31.696 202.776  1.00 24.22      ACHN O
ATOM     31  OE2 GLU A 333     -26.110 -31.778 200.518  1.00 22.07      ACHN O1-
ATOM     32 1HB  GLU A 333     -24.179 -30.308 203.649  1.00  0.00      ACHN H
ATOM     33 2HB  GLU A 333     -25.037 -28.891 203.066  1.00  0.00      ACHN H
ATOM     34 1HG  GLU A 333     -24.769 -29.649 200.712  1.00  0.00      ACHN H
ATOM     35 2HG  GLU A 333     -23.735 -30.978 201.196  1.00  0.00      ACHN H
ATOM     36  CB  ASP A 342     -24.414 -36.736 208.090  1.00 21.99      ACHN C
ATOM     37  CG  ASP A 342     -25.088 -36.190 206.810  1.00 22.35      ACHN C
ATOM     38  OD1 ASP A 342     -26.322 -35.878 206.854  1.00 20.72      ACHN O
ATOM     39  OD2 ASP A 342     -24.341 -36.054 205.807  1.00 23.49      ACHN O1-
ATOM     40 1HB  ASP A 342     -23.735 -35.949 208.437  1.00  0.00      ACHN H
ATOM     41 2HB  ASP A 342     -23.795 -37.590 207.819  1.00  0.00      ACHN H
ATOM     42  CA  ALA A 344     -29.999 -38.575 206.110  1.00 24.73      ACHN C
ATOM     43  C   ALA A 344     -29.492 -37.464 205.230  1.00 25.09      ACHN C
ATOM     44  O   ALA A 344     -28.990 -36.486 205.835  1.00  0.00      ACHN O
ATOM     45  CB  ALA A 344     -31.454 -38.249 206.404  1.00 24.24      ACHN C
ATOM     46  OXT ALA A 344     -29.696 -37.555 203.980  1.00  0.00      ACHN O1-
ATOM     47  HA  ALA A 344     -29.838 -39.534 205.618  1.00  0.00      ACHN H
ATOM     48 1HB  ALA A 344     -31.935 -38.956 207.088  1.00  0.00      ACHN H
ATOM     49 2HB  ALA A 344     -31.489 -37.236 206.814  1.00  0.00      ACHN H
ATOM     50 3HB  ALA A 344     -32.009 -38.248 205.462  1.00  0.00      ACHN H
TER      51      ALA A 344
ATOM     52  CB  THR C 335     -27.867 -21.065 207.968  1.00 23.42      CCHN C
ATOM     53  OG1 THR C 335     -28.967 -21.556 208.791  1.00 24.34      CCHN O
ATOM     54  CG2 THR C 335     -26.850 -22.161 207.645  1.00 23.00      CCHN C
ATOM     55  HB  THR C 335     -28.315 -20.708 207.038  1.00  0.00      CCHN H
ATOM     56  HG1 THR C 335     -29.451 -22.208 208.254  1.00  0.00      CCHN H
ATOM     57 1HG2 THR C 335     -27.353 -23.104 207.417  1.00  0.00      CCHN H
ATOM     58 2HG2 THR C 335     -26.272 -21.884 206.760  1.00  0.00      CCHN H
ATOM     59 3HG2 THR C 335     -26.142 -22.390 208.447  1.00  0.00      CCHN H
ATOM     60  CB  GLU C 354     -29.951 -32.119 207.871  1.00 22.38      CCHN C
ATOM     61  CG  GLU C 354     -28.691 -31.534 207.187  1.00 21.52      CCHN C
ATOM     62  CD  GLU C 354     -28.184 -32.490 206.114  1.00 22.76      CCHN C
ATOM     63  OE1 GLU C 354     -28.090 -33.713 206.478  1.00 22.57      CCHN O
ATOM     64  OE2 GLU C 354     -27.908 -32.036 204.971  1.00 23.15      CCHN O1-
ATOM     65 1HB  GLU C 354     -29.687 -32.672 208.777  1.00  0.00      CCHN H
ATOM     66 2HB  GLU C 354     -30.418 -32.838 207.188  1.00  0.00      CCHN H
ATOM     67 1HG  GLU C 354     -28.867 -30.561 206.728  1.00  0.00      CCHN H
ATOM     68 2HG  GLU C 354     -27.892 -31.396 207.923  1.00  0.00      CCHN H
ATOM     69  CB  ARG C 357     -35.912 -33.031 205.117  1.00 22.16      CCHN C
ATOM     70  CG  ARG C 357     -35.253 -34.267 205.738  1.00 22.66      CCHN C
ATOM     71  CD  ARG C 357     -34.160 -34.857 204.862  1.00 23.36      CCHN C
ATOM     72  NE  ARG C 357     -33.078 -33.925 204.648  1.00 23.04      CCHN N
ATOM     73  CZ  ARG C 357     -31.840 -34.349 204.250  1.00 27.46      CCHN C
ATOM     74  NH1 ARG C 357     -31.665 -35.664 204.067  1.00 26.40      CCHN N
ATOM     75  NH2 ARG C 357     -30.853 -33.497 204.098  1.00 23.92      CCHN N1+
ATOM     76 1HB  ARG C 357     -36.376 -33.294 204.159  1.00  0.00      CCHN H
ATOM     77 2HB  ARG C 357     -35.176 -32.260 204.915  1.00  0.00      CCHN H
ATOM     78 1HG  ARG C 357     -34.820 -34.037 206.719  1.00  0.00      CCHN H
ATOM     79 2HG  ARG C 357     -35.978 -35.073 205.875  1.00  0.00      CCHN H
ATOM     80 1HD  ARG C 357     -33.753 -35.729 205.374  1.00  0.00      CCHN H
ATOM     81 2HD  ARG C 357     -34.598 -35.216 203.917  1.00  0.00      CCHN H
ATOM     82  HE  ARG C 357     -33.329 -33.018 204.244  1.00  0.00      CCHN H
ATOM     83 1HH1 ARG C 357     -30.755 -36.066 203.851  1.00  0.00      CCHN H
ATOM     84 2HH1 ARG C 357     -32.454 -36.271 203.890  1.00  0.00      CCHN H
ATOM     85 1HH2 ARG C 357     -29.834 -33.862 203.922  1.00  0.00      CCHN H
ATOM     86 2HH2 ARG C 357     -30.968 -32.515 204.327  1.00  0.00      CCHN H
TER      87      ARG C 357
HETATM   88 MN1  OEC     1     -25.188 -35.396 203.687  1.00 22.62      OECXMn2+
HETATM   89 MN2  OEC     1     -27.443 -35.167 205.287  1.00 22.88      OECXMn2+
HETATM   90 MN3  OEC     1     -27.344 -33.229 203.156  1.00 23.49      OECXMn2+
HETATM   91 MN4  OEC     1     -27.713 -33.197 200.421  1.00 26.26      OECXMn2+
HETATM   92 CA1  OEC     1     -28.260 -36.268 202.324  1.00 24.57      OECXCa2+
HETATM   93  O1  OEC     1     -26.680 -36.387 204.116  1.00 22.48      OECX O1-
HETATM   94  O2  OEC     1     -28.525 -34.494 203.852  1.00 25.22      OECX O1-
HETATM   95  O3  OEC     1     -26.016 -33.954 204.351  1.00 23.27      OECX O1-
HETATM   96  O4  OEC     1     -28.580 -32.510 202.130  1.00 26.62      OECX O1-
HETATM   97  O5  OEC     1     -26.731 -34.360 201.907  1.00 24.13      OECX O1-
HETATM   98  O   HOH 0  49     -30.531 -28.233 205.834  1.00 24.15      WATR O
HETATM   99  H1  HOH 0  49     -30.593 -27.577 205.109  1.00  0.00      WATR H
HETATM  100  H2  HOH 0  49     -30.131 -29.015 205.351  1.00  0.00      WATR H
HETATM  101  O   HOH 0  53     -29.667 -27.024 208.066  1.00 20.44      WATR O
HETATM  102  H1  HOH 0  53     -28.883 -27.533 208.362  1.00  0.00      WATR H
HETATM  103  H2  HOH 0  53     -29.983 -27.487 207.239  1.00  0.00      WATR H
HETATM  104  O   HOH 0  55     -27.188 -25.136 210.007  1.00 34.79      WATR O
HETATM  105  H1  HOH 0  55     -26.494 -25.124 209.304  1.00  0.00      WATR H
HETATM  106  H2  HOH 0  55     -26.798 -25.624 210.773  1.00  0.00      WATR H
HETATM  107  O   HOH 0  76     -30.350 -30.811 201.685  1.00 23.89      WATR O
HETATM  108  H1  HOH 0  76     -29.754 -30.201 201.175  1.00  0.00      WATR H
HETATM  109  H2  HOH 0  76     -29.699 -31.582 201.896  1.00  0.00      WATR H
HETATM  110  O   HOH 0  77     -28.182 -38.726 202.170  1.00 27.39      WATR O
HETATM  111  H1  HOH 0  77     -28.006 -39.332 201.429  1.00  0.00      WATR H
HETATM  112  H2  HOH 0  77     -28.964 -39.045 202.662  1.00  0.00      WATR H
HETATM  113  O   HOH 0  78     -26.827 -36.702 200.400  1.00 26.05      WATR O
HETATM  114  H1  HOH 0  78     -26.179 -37.270 200.890  1.00  0.00      WATR H
HETATM  115  H2  HOH 0  78     -26.417 -35.816 200.358  1.00  0.00      WATR H
HETATM  116  O   HOH 0  81     -30.156 -24.176 211.653  1.00 35.82      WATR O
HETATM  117  H1  HOH 0  81     -30.539 -24.585 210.814  1.00  0.00      WATR H
HETATM  118  H2  HOH 0  81     -30.868 -23.907 212.270  1.00  0.00      WATR H
HETATM  119  O   HOH 0 124     -26.450 -34.120 198.800  1.00 29.00      WATR O
HETATM  120  H1  HOH 0 124     -26.869 -34.754 198.167  1.00  0.00      WATR H
HETATM  121  H2  HOH 0 124     -25.987 -33.424 198.295  1.00  0.00      WATR H
HETATM  122  O   HOH 0 125     -28.363 -31.606 198.935  1.00 22.35      WATR O
HETATM  123  H1  HOH 0 125     -29.261 -31.716 198.571  1.00  0.00      WATR H
HETATM  124  H2  HOH 0 125     -28.375 -30.737 199.425  1.00  0.00      WATR H
HETATM  125  O   HOH 0 478     -30.823 -25.074 209.320  1.00 48.29      WATR O
HETATM  126  H1  HOH 0 478     -30.300 -25.829 208.878  1.00  0.00      WATR H
HETATM  127  H2  HOH 0 478     -31.738 -25.237 209.049  1.00  0.00      WATR H
HETATM  128  O   HOH 0 539     -29.758 -30.227 204.289  1.00 24.55      WATR O
HETATM  129  H1  HOH 0 539     -29.988 -30.310 203.327  1.00  0.00      WATR H
HETATM  130  H2  HOH 0 539     -28.945 -30.771 204.419  1.00  0.00      WATR H
HETATM  131  O   HOH 0 651     -28.161 -22.998 210.820  1.00 35.35      WATR O1+
HETATM  132  H1  HOH 0 651     -27.662 -23.873 210.447  1.00  0.00      WATR H
HETATM  133  H2  HOH 0 651     -29.044 -23.379 211.274  1.00  0.00      WATR H
HETATM  134  H   HOH 0 651     -28.470 -22.446 210.033  1.00  0.00           H
ENDMDL
MODEL       13
ATOM      1  CB  ASP A  61     -28.766 -27.435 201.583  1.00 21.80      ACHN C
ATOM      2  CG  ASP A  61     -28.139 -28.443 200.598  1.00 22.68      ACHN C
ATOM      3  OD1 ASP A  61     -28.805 -29.504 200.313  1.00 23.26      ACHN O
ATOM      4  OD2 ASP A  61     -27.008 -28.193 200.123  1.00 24.86      ACHN O1-
ATOM      5 1HB  ASP A  61     -28.202 -26.502 201.573  1.00  0.00      ACHN H
ATOM      6 2HB  ASP A  61     -28.710 -27.888 202.579  1.00  0.00      ACHN H
ATOM      7  CB  ASP A 170     -30.786 -35.997 198.865  1.00 21.68      ACHN C
ATOM      8  CG  ASP A 170     -29.990 -35.480 200.089  1.00 22.58      ACHN C
ATOM      9  OD1 ASP A 170     -30.041 -36.221 201.110  1.00 23.88      ACHN O
ATOM     10  OD2 ASP A 170     -29.286 -34.435 199.980  1.00 23.14      ACHN O1-
ATOM     11 1HB  ASP A 170     -31.810 -36.230 199.175  1.00  0.00      ACHN H
ATOM     12 2HB  ASP A 170     -30.312 -36.953 198.627  1.00  0.00      ACHN H
ATOM     13  CB  ASN A 181     -22.211 -32.089 193.544  1.00 18.23      ACHN C
ATOM     14  CG  ASN A 181     -22.420 -31.560 194.976  1.00 19.80      ACHN C
ATOM     15  OD1 ASN A 181     -23.545 -31.626 195.481  1.00 22.15      ACHN O
ATOM     16  ND2 ASN A 181     -21.350 -31.012 195.571  1.00 19.12      ACHN N
ATOM     17 1HB  ASN A 181     -21.662 -31.351 192.950  1.00  0.00      ACHN H
ATOM     18 2HB  ASN A 181     -23.210 -32.202 193.129  1.00  0.00      ACHN H
ATOM     19 1HD2 ASN A 181     -21.416 -30.814 196.579  1.00  0.00      ACHN H
ATOM     20 2HD2 ASN A 181     -20.448 -31.043 195.102  1.00  0.00      ACHN H
ATOM     21  CB  GLU A 189     -23.567 -40.574 202.350  1.00 21.61      ACHN C
ATOM     22  CG  GLU A 189     -23.349 -39.140 202.863  1.00 23.95      ACHN C
ATOM     23  CD  GLU A 189     -24.385 -38.076 202.526  1.00 24.58      ACHN C
ATOM     24  OE1 GLU A 189     -25.441 -38.310 201.907  1.00 26.37      ACHN O
ATOM     25  OE2 GLU A 189     -24.052 -36.912 202.970  1.00 25.15      ACHN O1-
ATOM     26 1HB  GLU A 189     -23.674 -40.596 201.260  1.00  0.00      ACHN H
ATOM     27 2HB  GLU A 189     -24.493 -40.983 202.768  1.00  0.00      ACHN H
ATOM     28 1HG  GLU A 189     -23.288 -39.137 203.956  1.00  0.00      ACHN H
ATOM     29 2HG  GLU A 189     -22.395 -38.710 202.548  1.00  0.00      ACHN H
ATOM     30  ND1 HIS A 332     -21.302 -33.788 203.856  1.00 19.15      ACHN N
ATOM     31  CG  HIS A 332     -21.596 -33.411 202.561  1.00 20.35      ACHN C
ATOM     32  CB  HIS A 332     -20.682 -32.687 201.635  1.00 20.37      ACHN C
ATOM     33  NE2 HIS A 332     -23.382 -34.362 203.529  1.00 20.03      ACHN N
ATOM     34  CD2 HIS A 332     -22.900 -33.783 202.372  1.00 19.86      ACHN C
ATOM     35  CE1 HIS A 332     -22.384 -34.339 204.407  1.00 22.82      ACHN C
ATOM     36  HD1 HIS A 332     -20.430 -33.645 204.385  1.00  0.00      ACHN H
ATOM     37 1HB  HIS A 332     -21.240 -32.487 200.715  1.00  0.00      ACHN H
ATOM     38 2HB  HIS A 332     -19.826 -33.311 201.364  1.00  0.00      ACHN H
ATOM     39  HD2 HIS A 332     -23.505 -33.648 201.488  1.00  0.00      ACHN H
ATOM     40  HE1 HIS A 332     -22.426 -34.714 205.415  1.00  0.00      ACHN H
ATOM     41  CB  GLU A 333     -24.224 -29.599 202.879  1.00 21.00      ACHN C
ATOM     42  CG  GLU A 333     -24.729 -30.209 201.570  1.00 21.57      ACHN C
ATOM     43  CD  GLU A 333     -25.675 -31.380 201.737  1.00 21.75      ACHN C
ATOM     44  OE1 GLU A 333     -25.992 -31.801 202.900  1.00 24.22      ACHN O
ATOM     45  OE2 GLU A 333     -26.072 -31.917 200.657  1.00 22.07      ACHN O1-
ATOM     46 1HB  GLU A 333     -24.079 -30.385 203.612  1.00  0.00      ACHN H
ATOM     47 2HB  GLU A 333     -24.987 -28.926 203.276  1.00  0.00      ACHN H
ATOM     48 1HG  GLU A 333     -25.279 -29.479 200.964  1.00  0.00      ACHN H
ATOM     49 2HG  GLU A 333     -23.936 -30.590 200.915  1.00  0.00      ACHN H
ATOM     50  CB  ASP A 342     -24.419 -36.708 208.099  1.00 21.99      ACHN C
ATOM     51  CG  ASP A 342     -25.064 -36.155 206.823  1.00 22.35      ACHN C
ATOM     52  OD1 ASP A 342     -26.293 -35.819 206.802  1.00 20.72      ACHN O
ATOM     53  OD2 ASP A 342     -24.285 -36.029 205.829  1.00 23.49      ACHN O1-
ATOM     54 1HB  ASP A 342     -23.749 -35.921 208.461  1.00  0.00      ACHN H
ATOM     55 2HB  ASP A 342     -23.782 -37.548 207.824  1.00  0.00      ACHN H
ATOM     56  CA  ALA A 344     -29.946 -38.439 206.107  1.00 24.73      ACHN C
ATOM     57  C   ALA A 344     -29.339 -37.372 205.224  1.00 25.09      ACHN C
ATOM     58  O   ALA A 344     -28.688 -36.468 205.848  1.00  0.00      ACHN O
ATOM     59  CB  ALA A 344     -31.380 -38.060 206.417  1.00 24.24      ACHN C
ATOM     60  OXT ALA A 344     -29.505 -37.452 203.982  1.00  0.00      ACHN O1-
ATOM     61  HA  ALA A 344     -29.861 -39.392 205.584  1.00  0.00      ACHN H
ATOM     62 1HB  ALA A 344     -31.868 -38.800 207.056  1.00  0.00      ACHN H
ATOM     63 2HB  ALA A 344     -31.389 -37.078 206.899  1.00  0.00      ACHN H
ATOM     64 3HB  ALA A 344     -31.949 -37.998 205.488  1.00  0.00      ACHN H
TER      65      ALA A 344
ATOM     66  CB  GLU C 354     -29.934 -32.091 207.806  1.00 22.38      CCHN C
ATOM     67  CG  GLU C 354     -28.856 -31.520 206.847  1.00 21.52      CCHN C
ATOM     68  CD  GLU C 354     -28.295 -32.566 205.896  1.00 22.76      CCHN C
ATOM     69  OE1 GLU C 354     -28.163 -33.753 206.297  1.00 22.57      CCHN O
ATOM     70  OE2 GLU C 354     -27.985 -32.161 204.709  1.00 23.15      CCHN O1-
ATOM     71 1HB  GLU C 354     -29.472 -32.519 208.698  1.00  0.00      CCHN H
ATOM     72 2HB  GLU C 354     -30.435 -32.923 207.297  1.00  0.00      CCHN H
ATOM     73 1HG  GLU C 354     -29.218 -30.707 206.215  1.00  0.00      CCHN H
ATOM     74 2HG  GLU C 354     -28.007 -31.118 207.415  1.00  0.00      CCHN H
ATOM     75  CB  ARG C 357     -35.915 -33.037 205.109  1.00 22.16      CCHN C
ATOM     76  CG  ARG C 357     -35.139 -34.186 205.772  1.00 22.66      CCHN C
ATOM     77  CD  ARG C 357     -34.180 -34.916 204.836  1.00 23.36      CCHN C
ATOM     78  NE  ARG C 357     -33.122 -34.074 204.306  1.00 23.04      CCHN N
ATOM     79  CZ  ARG C 357     -32.005 -34.552 203.722  1.00 27.46      CCHN C
ATOM     80  NH1 ARG C 357     -31.792 -35.866 203.680  1.00 26.40      CCHN N
ATOM     81  NH2 ARG C 357     -31.123 -33.702 203.192  1.00 23.92      CCHN N1+
ATOM     82 1HB  ARG C 357     -36.417 -33.399 204.206  1.00  0.00      CCHN H
ATOM     83 2HB  ARG C 357     -35.257 -32.231 204.807  1.00  0.00      CCHN H
ATOM     84 1HG  ARG C 357     -34.590 -33.852 206.655  1.00  0.00      CCHN H
ATOM     85 2HG  ARG C 357     -35.818 -34.974 206.099  1.00  0.00      CCHN H
ATOM     86 1HD  ARG C 357     -33.714 -35.725 205.399  1.00  0.00      CCHN H
ATOM     87 2HD  ARG C 357     -34.757 -35.371 204.024  1.00  0.00      CCHN H
ATOM     88  HE  ARG C 357     -33.366 -33.117 204.031  1.00  0.00      CCHN H
ATOM     89 1HH1 ARG C 357     -30.910 -36.248 203.351  1.00  0.00      CCHN H
ATOM     90 2HH1 ARG C 357     -32.544 -36.519 203.866  1.00  0.00      CCHN H
ATOM     91 1HH2 ARG C 357     -30.170 -34.001 202.987  1.00  0.00      CCHN H
ATOM     92 2HH2 ARG C 357     -31.270 -32.703 203.259  1.00  0.00      CCHN H
TER      93      ARG C 357
ATOM     94  CB  LYS D 317     -20.529 -27.380 195.905  1.00 18.63      DCHN C
ATOM     95  CG  LYS D 317     -21.444 -26.281 196.479  1.00 20.07      DCHN C
ATOM     96  CD  LYS D 317     -22.930 -26.405 196.121  1.00 19.19      DCHN C
ATOM     97  CE  LYS D 317     -23.626 -27.713 196.485  1.00 21.04      DCHN C
ATOM     98  NZ  LYS D 317     -23.631 -28.012 197.951  1.00 24.18      DCHN N1+
ATOM     99 1HB  LYS D 317     -20.748 -27.590 194.853  1.00  0.00      DCHN H
ATOM    100 2HB  LYS D 317     -20.684 -28.322 196.442  1.00  0.00      DCHN H
ATOM    101 1HG  LYS D 317     -21.328 -26.247 197.567  1.00  0.00      DCHN H
ATOM    102 2HG  LYS D 317     -21.134 -25.293 196.135  1.00  0.00      DCHN H
ATOM    103 1HD  LYS D 317     -23.461 -25.573 196.598  1.00  0.00      DCHN H
ATOM    104 2HD  LYS D 317     -23.064 -26.268 195.039  1.00  0.00      DCHN H
ATOM    105 1HE  LYS D 317     -24.675 -27.683 196.180  1.00  0.00      DCHN H
ATOM    106 2HE  LYS D 317     -23.171 -28.578 195.993  1.00  0.00      DCHN H
ATOM    107 1HZ  LYS D 317     -24.557 -28.523 198.149  1.00  0.00      DCHN H
ATOM    108 2HZ  LYS D 317     -22.886 -28.680 198.217  1.00  0.00      DCHN H
ATOM    109 3HZ  LYS D 317     -23.527 -27.153 198.537  1.00  0.00      DCHN H
TER     110      LYS D 317
HETATM  111 MN1  OEC     1     -25.001 -35.512 203.873  1.00 22.62      OECXMn2+
HETATM  112 MN2  OEC     1     -27.386 -35.216 205.205  1.00 22.88      OECXMn2+
HETATM  113 MN3  OEC     1     -27.302 -33.249 203.250  1.00 23.49      OECXMn2+
HETATM  114 MN4  OEC     1     -27.634 -33.200 200.360  1.00 26.26      OECXMn2+
HETATM  115 CA1  OEC     1     -27.901 -36.544 202.221  1.00 24.57      OECXCa2+
HETATM  116  O1  OEC     1     -26.549 -36.445 204.159  1.00 22.48      OECX O1-
HETATM  117  O2  OEC     1     -28.380 -34.647 203.775  1.00 25.22      OECX O1-
HETATM  118  O3  OEC     1     -26.102 -34.104 204.525  1.00 23.27      OECX O1-
HETATM  119  O4  OEC     1     -28.414 -32.681 202.010  1.00 26.62      OECX O
HETATM  120  O5  OEC     1     -26.511 -34.474 201.942  1.00 24.13      OECX O1-
HETATM  121  HO5 OEC     1     -25.737 -34.164 201.447  1.00  0.00      OECX H
HETATM  122 CL   CL     79     -21.993 -30.646 198.660  1.00 24.70      CLANCl1-
HETATM  123  O   HOH 0  67     -25.919 -29.300 197.995  1.00 25.08      WATR O
HETATM  124  H1  HOH 0  67     -25.768 -30.269 198.033  1.00  0.00      WATR H
HETATM  125  H2  HOH 0  67     -26.437 -29.030 198.801  1.00  0.00      WATR H
HETATM  126  O   HOH 0  68     -24.978 -31.939 197.890  1.00 30.71      WATR O
HETATM  127  H1  HOH 0  68     -24.469 -31.808 198.704  1.00  0.00      WATR H
HETATM  128  H2  HOH 0  68     -24.325 -31.796 197.177  1.00  0.00      WATR H
HETATM  129  O   HOH 0  76     -30.379 -30.984 201.779  1.00 23.89      WATR O
HETATM  130  H1  HOH 0  76     -29.886 -30.302 201.244  1.00  0.00      WATR H
HETATM  131  H2  HOH 0  76     -29.699 -31.699 201.849  1.00  0.00      WATR H
HETATM  132  O   HOH 0  77     -28.098 -38.941 202.221  1.00 27.39      WATR O
HETATM  133  H1  HOH 0  77     -27.906 -39.508 201.454  1.00  0.00      WATR H
HETATM  134  H2  HOH 0  77     -28.905 -39.283 202.650  1.00  0.00      WATR H
HETATM  135  O   HOH 0  78     -27.093 -36.723 199.987  1.00 26.05      WATR O
HETATM  136  H1  HOH 0  78     -26.249 -37.193 199.928  1.00  0.00      WATR H
HETATM  137  H2  HOH 0  78     -27.058 -35.996 199.321  1.00  0.00      WATR H
HETATM  138  O   HOH 0 124     -26.590 -34.024 199.153  1.00 29.00      WATR O1-
HETATM  139  H1  HOH 0 124     -26.168 -33.414 198.519  1.00  0.00      WATR H
HETATM  140  O   HOH 0 125     -28.354 -31.684 199.068  1.00 22.35      WATR O
HETATM  141  H1  HOH 0 125     -29.173 -31.870 198.579  1.00  0.00      WATR H
HETATM  142  H2  HOH 0 125     -28.430 -30.761 199.494  1.00  0.00      WATR H
HETATM  143  O   HOH 0 539     -29.010 -29.743 203.838  1.00 24.55      WATR O
HETATM  144  H1  HOH 0 539     -29.593 -30.190 203.192  1.00  0.00      WATR H
HETATM  145  H2  HOH 0 539     -28.363 -30.421 204.082  1.00  0.00      WATR H
ENDMDL
END   
